# Supplementary material for: Integration of Transcriptome, Gross Morphology and Histopathology in the Gill of Sea Farmed Atlantic Salmon (Salmo salar): Lessons From Multi-Site Sampling
Source: Front Genet. 2020 Jun 19;11:610. doi: 10.3389/fgene.2020.00610 (PMC7316992; doi:10.3389/fgene.2020.00610)
Supplement: Supplementary file 3 [file Table_1.xlsx]

## Sheet: Suppl Table 1
Supplementary Table 1. Results of differential gene expression analysis performed on gill transcriptome of 43 fish to elucidate
the difference between PGD 3 vs PGD 1 groups (17 vs 26 fish, respectively), with the site effect blocked. The analysis yielded
no differentially expressed genes (DEGs) at FDR < 0.01 and absolute Log2 FC > 1.
Gene ID	Gene symbol	Transcript ID	Gene description	Log2 FC	P value	FDR
LOC106590123	LOC106590123	XM_014180729.1	rab effector MyRIP-like%2C transcript variant X5	-3.22477	1.8119e-06	0.0326105
LOC106594101	LOC106594101	XM_014185473.1	ras-related and estrogen-regulated growth inhibitor-like protein	-2.19313	1.37281e-06	0.0326105
LOC106606117	LOC106606117	XM_014202240.1	GMP reductase 1-like	-0.480116	3.76526e-06	0.0338836
LOC106607414	LOC106607414	NA	NA	0.896907	2.97096e-06	0.0338836
LOC106583883	LOC106583883	XM_014168507.1	exportin-6-like	0.741607	8.503e-06	0.0612148
LOC106605308	LOC106605308	XR_001328824.1	uncharacterized LOC106605308	0.581593	1.28948e-05	0.0773601
LOC106607584	LOC106607584	XM_014204662.1	serine/threonine-protein phosphatase 2A 56 kDa regulatory subunit alpha isoform-like	-0.163929	1.69819e-05	0.0873259
LOC106566152	LOC106566152	XM_014134009.1	protein phosphatase 1 regulatory subunit 1A-like%2C transcript variant X2	0.590251	2.27868e-05	0.102529
LOC106604400	LOC106604400	XM_014198984.1	PH and SEC7 domain-containing protein 2-like%2C transcript variant X1	0.434543	2.74395e-05	0.105398
LOC106581365	LOC106581365	XM_014163378.1	ATP-sensitive inward rectifier potassium channel 1-like%2C transcript variant X1	-0.354526	2.92804e-05	0.105398
LOC106573595	LOC106573595	XM_014148772.1	yjeF N-terminal domain-containing protein 3-like	-0.3416	3.23825e-05	0.105967
LOC100196717	got1	NM_001141739.1	glutamic-oxaloacetic transaminase 1%2C soluble	-0.240363	4.33043e-05	0.119906
LOC106603904	LOC106603904	XM_014198128.1	uncharacterized LOC106603904%2C transcript variant X4	0.574498	4.30404e-05	0.119906
LOC106609822	LOC106609822	XM_014208847.1	ras-related and estrogen-regulated growth inhibitor-like protein	-1.47644	6.31266e-05	0.137236
LOC106568260	LOC106568260	XM_014138431.1	galactosylceramide sulfotransferase-like%2C transcript variant X2	-0.361361	6.86258e-05	0.137236
LOC106576248	LOC106576248	XM_014153317.1	monocarboxylate transporter 2-like	-0.360572	6.23119e-05	0.137236
LOC106583187	LOC106583187	XM_014167092.1	testis-expressed sequence 264 protein-like%2C transcript variant X2	-0.363887	6.66339e-05	0.137236
LOC100196001	tsg6	NM_001141030.1	Tumor necrosis factor-inducible protein TSG-6	0.765541	5.95217e-05	0.137236
LOC106601125	LOC106601125	XM_014193069.1	beta-1%2C3-N-acetylglucosaminyltransferase lunatic fringe-like	-0.240347	8.12784e-05	0.139319
LOC106563202	LOC106563202	XM_014128545.1	small conductance calcium-activated potassium channel protein 2-like%2C transcript variant X1	0.724025	7.56094e-05	0.139319
LOC106563842	LOC106563842	XM_014129743.1	serine/threonine-protein kinase DCLK1-like	-3.34619	8.12564e-05	0.139319
LOC106605935	LOC106605935	XM_014201939.1	extracellular matrix protein 1-like	0.356725	9.56682e-05	0.155509
LOC106569718	LOC106569718	XM_014141289.1	piezo-type mechanosensitive ion channel component 2-like	-0.789114	0.000106386	0.155509
LOC106580129	fibcd1	XM_014160836.1	fibrinogen C domain containing 1%2C transcript variant X2	-0.559429	0.00010108	0.155509
LOC106596268	LOC106596268	XR_001326631.1	uncharacterized LOC106596268%2C transcript variant X1	0.56754	0.000108005	0.155509
LOC106570470	LOC106570470	XM_014142850.1	calcium-binding mitochondrial carrier protein Aralar2-like	-0.309169	0.000114679	0.158769
LOC106586815	LOC106586815	XM_014174494.1	trafficking protein particle complex subunit 2-like	-2.90376	0.000131551	0.175381
LOC106606520	LOC106606520	XM_014202779.1	somatostatin receptor type 5-like	-0.231127	0.000147844	0.181668
LOC106563734	LOC106563734	XM_014129562.1	vascular endothelial growth factor C-like	0.252747	0.000151407	0.181668
LOC106592294	LOC106592294	XM_014183620.1	TRPM8 channel-associated factor homolog%2C transcript variant X1	0.270216	0.000150555	0.181668
LOC106567828	LOC106567828	XM_014137597.1	tripartite motif-containing protein 16-like%2C transcript variant X2	-0.261362	0.000179151	0.208023
LOC100380451	pctk2	NM_001173735.1	Serine/threonine-protein kinase PCTAIRE-2	-0.200157	0.000202221	0.214092
LOC100195097	rund1	NM_001140126.1	RUN domain-containing protein 1	-1.24194	0.0001976	0.214092
LOC106593502	LOC106593502	XM_014184830.1	tektin-4-like	0.55077	0.000193446	0.214092
LOC106576937	pla2g4f	XM_014154479.1	phospholipase A2%2C group IVF	-0.953115	0.000238686	0.245478
LOC106600565	LOC106600565	XM_014192022.1	calcium-binding mitochondrial carrier protein SCaMC-1-like	-0.294665	0.000282697	0.250301
LOC106604069	LOC106604069	XM_014198431.1	HEAT repeat-containing protein 6-like	0.381475	0.000264049	0.250301
LOC106607469	LOC106607469	XR_001329202.1	uncharacterized LOC106607469	0.456395	0.000281471	0.250301
LOC106564958	LOC106564958	XM_014131514.1	keratin%2C type I cytoskeletal 13-like	0.577383	0.000288152	0.250301
LOC106566363	LOC106566363	XM_014134300.1	adenosylhomocysteinase 2-like%2C transcript variant X2	-0.350557	0.000254664	0.250301
LOC106595613	LOC106595613	XM_014186980.1	RUN domain-containing protein 1-like	-1.26707	0.000296644	0.250301
LOC106595783	LOC106595783	XM_014187140.1	RUN domain-containing protein 1-like	-1.27513	0.000265839	0.250301
LOC808317	ND6	NA	NA	-0.293713	0.000299004	0.250301
LOC106564282	LOC106564282	XR_001319456.1	uncharacterized LOC106564282%2C transcript variant X1	0.568578	0.000306604	0.25083
LOC106585177	LOC106585177	XM_014171099.1	lipoxygenase homology domain-containing protein 1-like%2C transcript variant X6	0.449472	0.000334748	0.267769
LOC106581644	LOC106581644	XM_014163800.1	regulator of nonsense transcripts 3A-like%2C transcript variant X2	-0.412233	0.000344043	0.269221
LOC106604594	LOC106604594	XM_014199385.1	T-cell leukemia homeobox protein 1-like%2C transcript variant X3	0.219218	0.000352885	0.270264
LOC106606923	LOC106606923	XM_014203399.1	RUN domain-containing protein 1-like	-1.28035	0.00036454	0.273374
LOC106560915	LOC106560915	XM_014124357.1	C-C motif chemokine 8-like	1.4051	0.000375896	0.276138
LOC106577762	LOC106577762	XM_014156086.1	perforin-1-like	0.48636	0.000388188	0.279464
LOC106604329	LOC106604329	XM_014198867.1	cysteine-rich and transmembrane domain-containing protein 1-like	-0.20306	0.000432746	0.288212
LOC106605402	LOC106605402	XM_014201004.1	uncharacterized LOC106605402%2C transcript variant X2	-1.88303	0.000410819	0.288212
LOC106606539	LOC106606539	XM_014202810.1	somatostatin receptor type 5-like%2C transcript variant X2	-0.211092	0.000427438	0.288212
LOC106566409	LOC106566409	XM_014134410.1	myelin transcription factor 1-like%2C transcript variant X8	-0.39954	0.000417566	0.288212
LOC106571477	LOC106571477	XM_014144636.1	estrogen-related receptor gamma-like	-0.212005	0.00044838	0.288212
LOC106582834	LOC106582834	XM_014166330.1	serine/threonine-protein kinase Sgk2-like%2C transcript variant X2	-0.313372	0.00044557	0.288212
LOC106570480	LOC106570480	XM_014142878.1	stromelysin-3-like	0.399116	0.000476175	0.293377
LOC106566285	acad9	XM_014134175.1	acyl-CoA dehydrogenase family%2C member 9	-0.134559	0.000480865	0.293377
LOC106585854	LOC106585854	XM_014172555.1	MAP kinase-activated protein kinase 5-like	-0.345648	0.000473403	0.293377
LOC106583265	LOC106583265	XM_014167216.1	natural resistance-associated macrophage protein 2-like%2C transcript variant X2	-0.159361	0.000490764	0.294426
LOC100195450	snai	NM_001140479.1	snail homolog Sna	0.220417	0.000512541	0.297822
LOC106591113	LOC106591113	XM_014182304.1	plexin-B1-like	-0.481119	0.000512972	0.297822
LOC106562714	LOC106562714	XM_014127707.1	tricarboxylate transport protein%2C mitochondrial-like	-0.26937	0.000575458	0.300647
LOC106576634	LOC106576634	NA	NA	0.393057	0.000576811	0.300647
LOC106577511	LOC106577511	XM_014155604.1	apolipoprotein C-I-like	0.491497	0.000599328	0.300647
LOC106587516	LOC106587516	XM_014175978.1	hexokinase-1-like	-0.274699	0.000601626	0.300647
LOC106609245	LOC106609245	XM_014207821.1	forkhead box protein P2-like%2C transcript variant X14	-0.22771	0.000604517	0.300647
LOC106566385	LOC106566385	XM_014134359.1	adenosylhomocysteinase 2-like	-0.316349	0.000599112	0.300647
LOC106567902	LOC106567902	XM_014137779.1	alpha-2-antiplasmin-like%2C transcript variant X5	0.37172	0.000570434	0.300647
LOC106569638	LOC106569638	XM_014141192.1	cullin-3-like	-0.127601	0.000526843	0.300647
LOC106569766	LOC106569766	XM_014141359.1	sodium/hydrogen exchanger 3-like	-0.257098	0.000609714	0.300647
LOC100195353	fgl2	NM_001140382.1	fibrinogen-like 2	0.249984	0.000541253	0.300647
LOC106577443	LOC106577443	XM_014155422.1	uncharacterized LOC106577443%2C transcript variant X8	-0.47937	0.000600118	0.300647
LOC106569629	LOC106569629	XM_014141182.1	lipoprotein lipase-like	-0.262869	0.000641578	0.311872
LOC106576063	LOC106576063	XM_014152917.1	suppressor APC domain-containing protein 1-like%2C transcript variant X2	0.304259	0.000658469	0.311872
LOC106595010	LOC106595010	XM_014186393.1	uncharacterized LOC106595010%2C transcript variant X1	0.359454	0.000657527	0.311872
LOC106579024	LOC106579024	XM_014158426.1	vesicle transport through interaction with t-SNAREs homolog 1A-like%2C transcript variant X3	-0.120421	0.000675543	0.315803
LOC106603380	LOC106603380	XM_014196983.1	glutamate receptor 3%2C transcript variant X5	-0.706269	0.000697713	0.321986
LOC106602742	LOC106602742	XM_014195572.1	FH2 domain-containing protein 1-like	-0.306576	0.000764069	0.341641
LOC106560235	LOC106560235	XM_014122882.1	delta(24)-sterol reductase-like%2C transcript variant X3	-0.189335	0.000764558	0.341641
LOC100194856	cssa21hxorf36	NM_001139885.1	chromosome ssa21 open reading frame%2C human CXorf36	0.216258	0.000768777	0.341641
LOC100196698	perp	NM_001141720.1	PERP%2C TP53 apoptosis effector	0.286468	0.000799781	0.346571
LOC106565228	LOC106565228	XM_014132107.1	intermediate filament protein ON3-like	0.352795	0.000795727	0.346571
LOC106597476	LOC106597476	NA	NA	0.500199	0.000808757	0.346571
LOC106577238	LOC106577238	XM_014155169.1	CCR4-NOT transcription complex subunit 3-like%2C transcript variant X2	0.159771	0.000846004	0.349023
LOC106612699	LOC106612699	XM_014214122.1	forkhead box protein A2-like	-0.238622	0.000851161	0.349023
LOC106571251	LOC106571251	XM_014144066.1	grainyhead-like protein 1 homolog%2C transcript variant X4	-0.188774	0.000853262	0.349023
LOC106580699	LOC106580699	XM_014162030.1	anoctamin-7-like	-0.283543	0.000841036	0.349023
LOC106603983	LOC106603983	XR_001328554.1	uncharacterized LOC106603983	-0.558618	0.000907446	0.35699
LOC106572750	LOC106572750	XM_014147199.1	keratin%2C type II cytoskeletal cochleal-like	0.370225	0.000905637	0.35699
LOC106589763	LOC106589763	XM_014180090.1	aspartate aminotransferase%2C cytoplasmic-like	-0.401772	0.000897956	0.35699
LOC106596662	LOC106596662	XM_014187932.1	fibroleukin-like	0.227909	0.00091775	0.35699
LOC106596391	LOC106596391	XM_014187685.1	fibroleukin-like	0.231014	0.000922325	0.35699
LOC106604720	LOC106604720	XM_014199664.1	uncharacterized LOC106604720	-0.2089	0.000963338	0.361212
LOC100195582	srk2	NM_001140611.1	Tyrosine-protein kinase SRK2	-0.642841	0.000953538	0.361212
LOC100136390	LOC100136390	XM_014150738.1	sodium/potassium-transporting ATPase subunit alpha-1	-0.188404	0.00094705	0.361212
LOC106601732	LOC106601732	XM_014194081.1	promethin-like%2C transcript variant X4	0.309615	0.00100434	0.372705
LOC106560657	LOC106560657	XR_001318646.1	uncharacterized LOC106560657%2C transcript variant X2	0.432721	0.00110816	0.405528
LOC106607903	LOC106607903	XR_001329328.1	uncharacterized LOC106607903%2C transcript variant X1	0.228182	0.00111533	0.405528
LOC106568518	esm1	XM_014138940.1	endothelial cell-specific molecule 1	0.550583	0.00113519	0.408623
LOC106566053	LOC106566053	XM_014133864.1	mitochondrial import inner membrane translocase subunit Tim17-A-like	0.378114	0.00120189	0.428348
LOC106606538	LOC106606538	XM_014202808.1	myeloid-associated differentiation marker-like	0.442594	0.00122246	0.431408
LOC106579098	LOC106579098	XM_014158653.1	low-density lipoprotein receptor-related protein 2-like	1.71122	0.00125113	0.437238
LOC106599295	LOC106599295	XM_014190456.1	zinc finger CCHC domain-containing protein 2-like%2C transcript variant X1	0.683563	0.00129505	0.43978
LOC106572883	LOC106572883	XR_001321216.1	uncharacterized LOC106572883	0.348214	0.00129108	0.43978
LOC106596408	LOC106596408	NA	NA	0.459051	0.00128059	0.43978
LOC106611653	LOC106611653	XR_001330141.1	type III iodothyronine deiodinase-like	0.732992	0.00137458	0.441781
LOC106604404	LOC106604404	XM_014198994.1	prominin-1-A-like%2C transcript variant X1	-0.214719	0.00134373	0.441781
LOC106571689	chga	XM_014145052.1	chromogranin A%2C transcript variant X1	-0.28564	0.00131842	0.441781
LOC106595415	LOC106595415	XM_014186787.1	cytochrome b-c1 complex subunit 2%2C mitochondrial-like	-0.448554	0.00136128	0.441781
LOC100380713	LOC100380713	XM_014188232.1	TRPM8 channel-associated factor homolog	0.201239	0.00136243	0.441781
LOC106593536	LOC106593536	XM_014184877.1	WASH complex subunit strumpellin-like	-0.128075	0.00136326	0.441781
LOC106587813	LOC106587813	XM_014176460.1	keratin%2C type I cytoskeletal 13-like	0.407301	0.00139802	0.445338
LOC106609463	LOC106609463	XM_014208327.1	fibroblast growth factor 23-like	-0.599086	0.00143965	0.446942
LOC106561310	pamr1	XM_014125127.1	peptidase domain containing associated with muscle regeneration 1%2C transcript variant X3	0.378725	0.00144031	0.446942
LOC106564369	LOC106564369	NA	NA	-0.388733	0.00142207	0.446942
LOC106593883	LOC106593883	XM_014185263.1	extracellular matrix protein 1-like	0.308152	0.00146177	0.449725
LOC106562327	LOC106562327	XM_014127151.1	stearoyl-CoA desaturase 5-like%2C transcript variant X4	0.958504	0.00164015	0.455959
LOC106605360	LOC106605360	XM_014200884.1	U11/U12 small nuclear ribonucleoprotein 48 kDa protein-like%2C transcript variant X2	0.192225	0.00160275	0.455959
LOC106608721	LOC106608721	XM_014206821.1	fibroblast growth factor 11-like%2C transcript variant X1	-0.47342	0.00150521	0.455959
LOC106612628	LOC106612628	XM_014213970.1	membrane frizzled-related protein-like%2C transcript variant X1	0.78333	0.00159374	0.455959
LOC106613022	LOC106613022	XM_014214862.1	rho GTPase-activating protein 32-like%2C transcript variant X10	-0.226036	0.00160822	0.455959
LOC100196107	arrd3	NM_001141136.1	Arrestin domain-containing protein 3	-0.385512	0.00164197	0.455959
LOC106565226	LOC106565226	XM_014132105.1	keratin%2C type II cytoskeletal 8-like	0.259563	0.00160413	0.455959
LOC106570129	LOC106570129	XM_014142166.1	probable ATP-dependent RNA helicase ddx6%2C transcript variant X4	-0.303213	0.00162234	0.455959
LOC106581884	LOC106581884	XM_014164325.1	C-X-C chemokine receptor type 1-like	0.461154	0.0016467	0.455959
LOC106582555	LOC106582555	XM_014165756.1	bone morphogenetic protein receptor type-2-like	-0.637065	0.0015507	0.455959
LOC106586057	LOC106586057	XM_014172881.1	glypican-6-like%2C transcript variant X4	-0.207337	0.00158022	0.455959
LOC106589303	LOC106589303	XM_014179095.1	ETS translocation variant 4-like	0.241238	0.00162151	0.455959
LOC106594894	LOC106594894	NA	NA	0.446715	0.00151621	0.455959
LOC106605731	LOC106605731	XM_014201632.1	uncharacterized LOC106605731	0.422001	0.0016673	0.458138
LOC106609972	LOC106609972	XM_014209053.1	protein PAT1 homolog 1-like%2C transcript variant X2	0.121494	0.0016871	0.458138
LOC106584012	LOC106584012	XM_014168766.1	phosphatidylinositol 3-kinase regulatory subunit gamma%2C transcript variant X4	-0.205214	0.00169275	0.458138
LOC106613842	LOC106613842	XM_014216505.1	protein ENL-like%2C transcript variant X1	0.193558	0.0017172	0.459559
LOC106586135	hibch	XM_014173027.1	3-hydroxyisobutyryl-CoA hydrolase	-0.147615	0.00172354	0.459559
LOC106577506	LOC106577506	XM_014155590.1	apolipoprotein Eb-like	0.216809	0.00175083	0.463402
LOC106574608	LOC106574608	XM_014150591.1	cytochrome b-245 heavy chain-like	-0.245626	0.00176747	0.464394
LOC106605341	LOC106605341	XM_014200856.1	chondroitin sulfate proteoglycan 5-like%2C transcript variant X8	0.627493	0.00180204	0.469521
LOC106582584	LOC106582584	XM_014165809.1	disco-interacting protein 2 homolog A-like	-0.432456	0.00183187	0.469521
LOC106583664	LOC106583664	XM_014168122.1	eyes absent homolog 2-like%2C transcript variant X2	-0.332108	0.00182372	0.469521
LOC106597736	LOC106597736	NA	NA	0.448443	0.00183916	0.469521
LOC106608042	LOC106608042	XM_014205705.1	otoferlin-like	-0.427201	0.00188281	0.474342
LOC106613653	LOC106613653	XM_014216140.1	low-density lipoprotein receptor-related protein 8-like%2C transcript variant X1	-0.176083	0.00193138	0.474342
LOC106563133	LOC106563133	XM_014128378.1	collagen alpha-1(I) chain-like	-0.430745	0.00193711	0.474342
LOC106569388	LOC106569388	XM_014140716.1	zinc finger protein 572-like%2C transcript variant X2	0.608114	0.00190602	0.474342
LOC106585266	LOC106585266	XM_014171302.1	phosphatidylinositol 4%2C5-bisphosphate 5-phosphatase A-like%2C transcript variant X4	-0.277066	0.0019215	0.474342
LOC106597400	LOC106597400	XM_014188593.1	mucin-2-like	-0.852002	0.00192508	0.474342
LOC106566027	LOC106566027	XM_014133830.1	plakophilin-1-like%2C transcript variant X2	0.469048	0.00196232	0.477269
LOC106568355	LOC106568355	XM_014138639.1	claudin-5-like	0.337782	0.00204152	0.487752
LOC106580191	LOC106580191	XM_014160988.1	ras and EF-hand domain-containing protein homolog	-0.261792	0.00204607	0.487752
LOC106592354	LOC106592354	XM_014183689.1	protein NLRC3-like	-0.236038	0.0020392	0.487752
LOC106607099	LOC106607099	XM_014203698.1	G-protein coupled receptor family C group 5 member D-like	0.478256	0.00207354	0.491046
LOC106600772	LOC106600772	XM_014192386.1	GRB2-related adapter protein-like	-0.406045	0.00210072	0.494233
LOC106612101	ankfn1	XM_014212978.1	ankyrin-repeat and fibronectin type III domain containing 1%2C transcript variant X3	-0.413424	0.00213638	0.496135
LOC106586276	LOC106586276	NA	NA	0.254534	0.00212655	0.496135
LOC106570426	LOC106570426	XR_001320665.1	uncharacterized LOC106570426	0.449239	0.00226005	0.51817
LOC106566365	LOC106566365	XM_014134309.1	sortilin-like	-0.226217	0.00224813	0.51817
LOC106569214	LOC106569214	XM_014140350.1	collagen alpha-1(XXI) chain-like%2C transcript variant X1	-0.467301	0.00230473	0.52507
LOC106613606	LOC106613606	XR_001330527.1	uncharacterized LOC106613606	-0.21464	0.00231939	0.525086
LOC106582291	LOC106582291	XM_014165226.1	sclerostin domain-containing protein 1-like	0.295094	0.00233989	0.526416
LOC106588237	LOC106588237	XM_014177051.1	sodium channel subunit beta-1-like%2C transcript variant X1	0.794983	0.00238364	0.529639
LOC106597507	LOC106597507	XM_014188690.1	UDP-glucose 6-dehydrogenase-like%2C transcript variant X2	-0.33066	0.002383	0.529639
LOC106561058	dennd5a	XM_014124663.1	DENN/MADD domain containing 5A%2C transcript variant X2	-1.29238	0.00244327	0.529806
LOC106572957	LOC106572957	XM_014147551.1	transketolase-like	-0.192989	0.00243293	0.529806
LOC106577205	LOC106577205	XM_014155108.1	1-phosphatidylinositol 4%2C5-bisphosphate phosphodiesterase epsilon-1-like%2C transcript variant X6	-0.733764	0.00241507	0.529806
LOC106595942	LOC106595942	XM_014187283.1	granzyme-like protein 1	-0.609793	0.00240862	0.529806
LOC106585038	LOC106585038	XM_014170786.1	phosphatidylinositol 4-phosphate 5-kinase type-1 beta-like%2C transcript variant X2	-0.190898	0.00247432	0.533327
LOC106611907	LOC106611907	XM_014212568.1	G-protein coupled receptor family C group 5 member C-like%2C transcript variant X1	-0.320593	0.00259334	0.53942
LOC100136908	nkcc1a	NM_001123683.1	Na/K/2Cl co-transporter	-0.247426	0.00259537	0.53942
LOC106603872	LOC106603872	XM_014198076.1	stanniocalcin-2-like	-0.964665	0.00262247	0.53942
LOC106612688	LOC106612688	XM_014214099.1	nesprin-2-like%2C transcript variant X3	-0.220985	0.00254568	0.53942
LOC106567818	LOC106567818	XM_014137582.1	ras-related protein Rab-4B-like%2C transcript variant X1	-0.189217	0.00255054	0.53942
LOC106581219	LOC106581219	XM_014163130.1	collagenase 3-like	1.3208	0.00257467	0.53942
LOC106582886	LOC106582886	XM_014166470.1	DEP domain-containing mTOR-interacting protein-like%2C transcript variant X2	-0.289058	0.00261425	0.53942
LOC106592805	LOC106592805	XM_014184137.1	uncharacterized LOC106592805	0.201267	0.00257511	0.53942
LOC106604909	LOC106604909	XM_014200030.1	glutamine--fructose-6-phosphate aminotransferase [isomerizing] 2-like	-0.281797	0.00271232	0.542404
LOC106607313	LOC106607313	XM_014204153.1	histone-lysine N-methyltransferase EZH1-like%2C transcript variant X1	0.204581	0.00270488	0.542404
LOC106612717	LOC106612717	XM_014214158.1	leucine-rich repeat and fibronectin type III domain-containing protein 1-like protein%2C transcript variant X2	-0.704281	0.00265605	0.542404
LOC106563152	LOC106563152	XM_014128415.1	breakpoint cluster region protein-like	-0.445544	0.00270119	0.542404
LOC106585202	LOC106585202	XM_014171140.1	succinyl-CoA:3-ketoacid coenzyme A transferase 1%2C mitochondrial-like%2C transcript variant X2	-0.219561	0.00269251	0.542404
LOC106584327	LOC106584327	XM_014169496.1	stathmin-like%2C transcript variant X2	0.420614	0.00279105	0.543668
LOC106608843	LOC106608843	XM_014207018.1	uncharacterized LOC106608843	0.674178	0.00275826	0.543668
LOC106563436	LOC106563436	XM_014129006.1	interleukin-13 receptor subunit alpha-2-like%2C transcript variant X2	-0.327389	0.00279592	0.543668
LOC106579328	LOC106579328	XM_014159149.1	ETS translocation variant 4-like%2C transcript variant X3	0.210857	0.00275612	0.543668
LOC106580355	pitpnm2	XM_014161301.1	phosphatidylinositol transfer protein%2C membrane-associated 2%2C transcript variant X2	-0.2506	0.00280819	0.543668
LOC106582826	LOC106582826	XM_014166305.1	membrane metallo-endopeptidase-like 1	-0.332148	0.00280926	0.543668
LOC106569514	LOC106569514	XM_014140986.1	GTPase IMAP family member 8-like	1.59496	0.00304434	0.548848
LOC106606089	LOC106606089	XM_014202210.1	glutamate dehydrogenase%2C mitochondrial-like	0.34963	0.00309439	0.548848
LOC106605736	LOC106605736	XM_014201640.1	protein-cysteine N-palmitoyltransferase HHAT-like	0.166757	0.00298316	0.548848
LOC106600814	LOC106600814	XM_014192510.1	keratin%2C type I cytoskeletal 13-like	0.474867	0.00308964	0.548848
LOC106605457	LOC106605457	XM_014201141.1	zinc transporter ZIP1-like%2C transcript variant X1	0.143368	0.00300364	0.548848
LOC100194524	hspb6l	NM_001139610.1	small heat shock protein-like	0.310787	0.00297256	0.548848
LOC106608768	LOC106608768	XR_001329576.1	uncharacterized LOC106608768%2C transcript variant X1	0.270916	0.00295083	0.548848
LOC106561200	LOC106561200	XM_014124888.1	protein FAM107B-like%2C transcript variant X1	0.163084	0.00307685	0.548848
LOC106563475	LOC106563475	XM_014129089.1	EH domain-containing protein 1-like	-0.155659	0.00305571	0.548848
LOC106564281	LOC106564281	XR_001319455.1	uncharacterized LOC106564281	0.486919	0.0029082	0.548848
LOC106575572	LOC106575572	XM_014152156.1	sodium/potassium-transporting ATPase subunit alpha-1-like%2C transcript variant X2	-0.180211	0.00294166	0.548848
LOC106581936	LOC106581936	XM_014164456.1	coagulation factor V-like%2C transcript variant X1	0.817834	0.00302897	0.548848
LOC106587719	LOC106587719	XM_014176322.1	alpha-protein kinase 3-like%2C transcript variant X4	-0.621012	0.00305284	0.548848
LOC106588512	LOC106588512	XM_014177619.1	choline transporter-like protein 4%2C transcript variant X2	-0.258962	0.00309524	0.548848
LOC106588765	nkain1	XM_014178117.1	Na+/K+ transporting ATPase interacting 1%2C transcript variant X1	0.310875	0.0030426	0.548848
LOC106596455	LOC106596455	XM_014187736.1	B-cell lymphoma/leukemia 10-like	0.160753	0.00290741	0.548848
LOC106590897	LOC106590897	XM_014182074.1	acyl-CoA dehydrogenase family member 9%2C mitochondrial-like	-0.181846	0.00300644	0.548848
LOC106610249	LOC106610249	XM_014209504.1	monocarboxylate transporter 4-like%2C transcript variant X2	-0.632901	0.00324574	0.550821
LOC106603774	klhl35	XM_014197843.1	kelch-like family member 35%2C transcript variant X1	-0.503987	0.00327082	0.550821
LOC106604334	LOC106604334	XM_014198872.1	cysteine-rich and transmembrane domain-containing protein 1-like	-0.23383	0.00325739	0.550821
LOC106613036	LOC106613036	XR_001330412.1	uncharacterized LOC106613036	0.326556	0.00327469	0.550821
LOC106560378	LOC106560378	XR_001318588.1	protein brambleberry-like%2C transcript variant X3	0.251955	0.00320905	0.550821
LOC106561281	rhcg	XM_014125055.1	Rh family%2C C glycoprotein	-0.188555	0.00314236	0.550821
LOC106571943	LOC106571943	XM_014145535.1	rho-related GTP-binding protein Rho6-like	0.22688	0.00327242	0.550821
LOC106579091	LOC106579091	XM_014158638.1	band 3 anion exchange protein-like	-0.197821	0.00313718	0.550821
LOC106580755	LOC106580755	XM_014162134.1	cytochrome P450 2M1-like%2C transcript variant X2	0.75754	0.00318081	0.550821
LOC106585085	LOC106585085	XM_014170884.1	uncharacterized LOC106585085	0.218479	0.00320296	0.550821
LOC106591193	LOC106591193	XM_014182407.1	multidrug resistance protein 1-like%2C transcript variant X1	-0.327595	0.0031631	0.550821
LOC106571632	LOC106571632	XM_014144933.1	phospholipase B1%2C membrane-associated-like	0.385449	0.00332786	0.552027
LOC106574250	LOC106574250	XM_014149989.1	transmembrane protein 237B-like%2C transcript variant X3	0.192416	0.00332085	0.552027
LOC106575511	LOC106575511	XM_014152051.1	guanine nucleotide exchange factor DBS-like%2C transcript variant X13	-0.146324	0.00329886	0.552027
LOC106609344	LOC106609344	XM_014208081.1	aconitate hydratase%2C mitochondrial-like	-0.119541	0.00374192	0.559025
LOC106591168	hoga1	XM_014182364.1	4-hydroxy-2-oxoglutarate aldolase 1	0.228194	0.00369618	0.559025
LOC106606228	LOC106606228	XM_014202372.1	WD repeat domain phosphoinositide-interacting protein 1-like	-0.314111	0.00380445	0.559025
LOC100195070	peca1	XR_001329146.1	Platelet endothelial cell adhesion molecule%2C transcript variant X2	0.219738	0.00363246	0.559025
LOC106608279	LOC106608279	XM_014206142.1	vertnin-like%2C transcript variant X3	0.581872	0.003474	0.559025
LOC106610217	LOC106610217	XM_014209425.1	nephronectin-like%2C transcript variant X4	0.419408	0.00354976	0.559025
LOC106610294	LOC106610294	XR_001329881.1	uncharacterized LOC106610294	-0.510391	0.00369867	0.559025
LOC106610785	LOC106610785	XM_014210360.1	AT-rich interactive domain-containing protein 1B-like%2C transcript variant X7	-0.246636	0.0038049	0.559025
LOC106563479	LOC106563479	XM_014129096.1	steroid hormone receptor ERR1-like%2C transcript variant X2	-0.10856	0.00350673	0.559025
LOC106564946	LOC106564946	XM_014131494.1	transcription factor Sp6-like	0.324762	0.00367276	0.559025
LOC106565575	LOC106565575	XM_014132849.1	testis-expressed sequence 264 protein-like	-0.18482	0.00376511	0.559025
LOC106565632	LOC106565632	XM_014132949.1	solute carrier family 45 member 3-like%2C transcript variant X2	-0.258309	0.00345897	0.559025
LOC106567176	LOC106567176	XM_014136182.1	citrate synthase%2C mitochondrial	-0.117391	0.00355536	0.559025
LOC106570622	LOC106570622	XM_014143089.1	CD5 antigen-like%2C transcript variant X2	1.06796	0.00357119	0.559025
LOC106571681	LOC106571681	XM_014145035.1	serine palmitoyltransferase 2-like	-0.111825	0.00349482	0.559025
LOC106574356	LOC106574356	XM_014150219.1	leucine-rich repeat-containing G-protein coupled receptor 6-like	-1.31172	0.00345156	0.559025
LOC100195121	pur9	NM_001140150.1	Bifunctional purine biosynthesis protein PURH	0.155511	0.00377869	0.559025
LOC106574978	LOC106574978	XM_014151112.1	utrophin-like	-0.664057	0.00346574	0.559025
LOC106577610	LOC106577610	XM_014155824.1	peroxisome proliferator-activated receptor gamma coactivator 1-alpha-like%2C transcript variant X8	-0.284775	0.00364692	0.559025
LOC106580160	mblac2	XM_014160908.1	metallo-beta-lactamase domain containing 2	-0.313761	0.00358456	0.559025
LOC106580436	LOC106580436	XM_014161494.1	septin-5-like%2C transcript variant X1	0.238094	0.00375938	0.559025
LOC106581791	stk39	XM_014164095.1	serine threonine kinase 39%2C transcript variant X2	-0.15137	0.00375407	0.559025
LOC106582795	LOC106582795	XM_014166226.1	hyaluronidase-2-like	0.166319	0.00373449	0.559025
LOC106585529	LOC106585529	XM_014171840.1	frizzled-10-like	0.203787	0.0035894	0.559025
LOC106586949	LOC106586949	XM_014174710.1	protein FAM126B-like%2C transcript variant X2	-0.474431	0.00366421	0.559025
LOC106587631	LOC106587631	NA	NA	-0.206354	0.00378902	0.559025
LOC106589827	LOC106589827	XM_014180211.1	neuromedin-K receptor-like	-0.474673	0.00343905	0.559025
LOC106594782	LOC106594782	XM_014186168.1	FH1/FH2 domain-containing protein 1-like	-0.28898	0.00346713	0.559025
LOC106605612	LOC106605612	XM_014201447.1	C3a anaphylatoxin chemotactic receptor-like	-0.350728	0.00385788	0.562961
LOC106608167	LOC106608167	XM_014205948.1	phospholipase DDHD1-like%2C transcript variant X1	0.319036	0.00386296	0.562961
LOC106562690	LOC106562690	XM_014127674.1	transient receptor potential cation channel subfamily M member 5-like	-0.308598	0.00389182	0.564879
LOC106591326	LOC106591326	XM_014182542.1	metal transporter CNNM1-like	0.480762	0.00392312	0.56615
LOC106590196	LOC106590196	XM_014180941.1	cadherin-7-like%2C transcript variant X4	-0.347338	0.00393203	0.56615
LOC106589466	LOC106589466	XM_014179911.1	legumain-like	0.380391	0.00395634	0.567379
LOC106612269	LOC106612269	XM_014213315.1	GTPase IMAP family member 4-like	1.4442	0.00399377	0.569809
LOC106561778	LOC106561778	XM_014126016.1	unconventional myosin-Vc-like	-0.313919	0.00402913	0.569809
LOC106564367	LOC106564367	XM_014130426.1	aspartate aminotransferase%2C cytoplasmic-like	-0.19846	0.00401992	0.569809
LOC106599000	LOC106599000	XM_014190035.1	transketolase-like protein 1	-0.230643	0.00403659	0.569809
LOC106573647	LOC106573647	XM_014148886.1	E3 ubiquitin-protein ligase znrf1-like	0.250648	0.00406659	0.571801
LOC106580392	LOC106580392	XM_014161401.1	annexin A2-like	-0.344378	0.00412517	0.575541
LOC106595630	LOC106595630	XM_014186996.1	cyclin-dependent kinase 17-like	-0.372542	0.00412203	0.575541
LOC106566645	LOC106566645	XM_014134875.1	membrane-associated guanylate kinase%2C WW and PDZ domain-containing protein 1-like%2C transcript variant X9	-0.26849	0.00415675	0.577707
LOC106562881	LOC106562881	XM_014127952.1	aftiphilin-like	-0.350047	0.00428341	0.584309
LOC106584912	LOC106584912	XM_014170595.1	ribosome-binding protein 1-like%2C transcript variant X3	-0.391484	0.00426276	0.584309
LOC106560444	gpsm2	XM_014123354.1	G-protein signaling modulator 2%2C transcript variant X2	0.251524	0.00425506	0.584309
LOC100286624	tpbg	NM_001146563.1	trophoblast glycoprotein	0.319136	0.00428873	0.584309
LOC106581383	LOC106581383	XM_014163414.1	protein sel-1 homolog 3-like%2C transcript variant X1	-0.210889	0.00430164	0.584309
LOC106587320	LOC106587320	XM_014175601.1	putative leucine-rich repeat-containing protein DDB_G0290503	-0.591987	0.00423472	0.584309
LOC106608616	LOC106608616	XM_014206661.1	peroxisome proliferator-activated receptor gamma coactivator 1-alpha-like%2C transcript variant X4	-0.334817	0.00434153	0.586022
LOC106610405	LOC106610405	XR_001329900.1	uncharacterized LOC106610405%2C transcript variant X1	0.249375	0.0044445	0.586022
LOC106611923	LOC106611923	XM_014212586.1	peroxisome proliferator-activated receptor gamma coactivator 1-beta-like	-0.362935	0.00441539	0.586022
LOC106613110	LOC106613110	XM_014215041.1	collagenase 3-like	0.703761	0.0044387	0.586022
LOC106585301	LOC106585301	XM_014171400.1	prolactin receptor-like	-0.3687	0.00442363	0.586022
LOC100194775	ddah2	XM_014176818.1	dimethylarginine dimethylaminohydrolase 2%2C transcript variant X1	0.199368	0.00435772	0.586022
LOC106597475	LOC106597475	XM_014188667.1	uncharacterized LOC106597475	0.242377	0.00444112	0.586022
LOC106591470	LOC106591470	XR_001325348.1	uncharacterized LOC106591470%2C transcript variant X1	-0.678845	0.00440807	0.586022
LOC106569928	LOC106569928	XM_014141681.1	DEP domain-containing mTOR-interacting protein-like%2C transcript variant X1	-0.362446	0.00449449	0.587268
LOC106584319	LOC106584319	XM_014169445.1	Abelson tyrosine-protein kinase 2-like%2C transcript variant X2	0.244888	0.00450289	0.587268
LOC106593173	slc29a4	XM_014184507.1	solute carrier family 29 (equilibrative nucleoside transporter)%2C member 4	0.814397	0.00448427	0.587268
LOC106567929	LOC106567929	XM_014137834.1	glycerophosphodiester phosphodiesterase domain-containing protein 5-like%2C transcript variant X5	-0.311632	0.00458851	0.587786
LOC106572766	LOC106572766	XM_014147234.1	intermediate filament protein ON3-like	0.145077	0.00456067	0.587786
LOC106580620	LOC106580620	XM_014161871.1	succinyl-CoA:3-ketoacid coenzyme A transferase 1%2C mitochondrial-like	-0.158087	0.00453539	0.587786
LOC106590626	LOC106590626	XM_014181755.1	procollagen C-endopeptidase enhancer 2-like	0.263532	0.00456406	0.587786
LOC106595509	LOC106595509	XM_014186877.1	2-hydroxyacylsphingosine 1-beta-galactosyltransferase-like	-0.361175	0.00457448	0.587786
LOC106605806	LOC106605806	XM_014201753.1	cellular retinoic acid-binding protein 2-like	0.220835	0.00461523	0.588115
LOC106596409	LOC106596409	XR_001326665.1	uncharacterized LOC106596409	0.234812	0.00462375	0.588115
LOC106606820	LOC106606820	NA	NA	0.464843	0.00464025	0.588135
LOC106563843	LOC106563843	XM_014129744.1	uncharacterized LOC106563843	-0.572809	0.00468305	0.591477
LOC106608570	LOC106608570	NA	NA	0.241815	0.00472259	0.592315
LOC106583765	LOC106583765	XM_014168324.1	RING finger protein 208-like	-0.528367	0.00471355	0.592315
LOC106572548	LOC106572548	XM_014146804.1	membrane-associated guanylate kinase%2C WW and PDZ domain-containing protein 3-like%2C transcript variant X3	-0.291704	0.00474846	0.593492
LOC106606669	LOC106606669	XM_014203011.1	parvalbumin beta 2-like%2C transcript variant X3	-0.278422	0.00481682	0.597884
LOC100196456	csrp3	NM_001141485.1	cysteine and glycine-rich protein 3 (cardiac LIM protein)	-0.682183	0.00481063	0.597884
LOC106569547	LOC106569547	XM_014141007.1	uncharacterized LOC106569547	-0.292633	0.00484118	0.598842
LOC106574369	LOC106574369	XM_014150225.1	tripartite motif-containing protein 16-like	-0.326848	0.00489723	0.603469
LOC106579114	LOC106579114	XR_001322589.1	uncharacterized LOC106579114	0.229831	0.00492888	0.603469
LOC106592443	LOC106592443	XM_014183788.1	parathyroid hormone-related protein-like	0.361434	0.00491329	0.603469
LOC106574561	kbtbd11	XM_014150566.1	kelch repeat and BTB (POZ) domain containing 11	0.172795	0.00527188	0.605342
LOC106611875	LOC106611875	XM_014212511.1	inward rectifier potassium channel 16-like%2C transcript variant X2	-0.232658	0.00508018	0.605342
LOC106561687	LOC106561687	XM_014125888.1	roquin-2-like%2C transcript variant X3	0.157361	0.00538142	0.605342
LOC106582353	LOC106582353	XM_014165415.1	uncharacterized LOC106582353%2C transcript variant X4	-0.135045	0.00533884	0.605342
LOC106601188	LOC106601188	XM_014193170.1	tripartite motif-containing protein 47-like	-0.486725	0.00530629	0.605342
LOC106601205	LOC106601205	XM_014193212.1	epithelial membrane protein 2-like%2C transcript variant X1	0.181234	0.00497908	0.605342
LOC106602295	LOC106602295	XR_001328200.1	uncharacterized LOC106602295%2C transcript variant X2	-0.27346	0.00537471	0.605342
LOC106602675	LOC106602675	XM_014195428.1	E3 ubiquitin-protein ligase ZFP91-like%2C transcript variant X2	0.113981	0.00512306	0.605342
LOC106603448	LOC106603448	XM_014197148.1	ATP-sensitive inward rectifier potassium channel 15-like%2C transcript variant X3	-0.432572	0.00526658	0.605342
LOC106606838	LOC106606838	XM_014203213.1	uncharacterized LOC106606838%2C transcript variant X1	0.630013	0.0053264	0.605342
LOC106611367	LOC106611367	XM_014211523.1	neurexin-3a-beta-like%2C transcript variant X1	0.382804	0.00526787	0.605342
LOC106560299	LOC106560299	XM_014123052.1	BMP/retinoic acid-inducible neural-specific protein 3-like	0.252011	0.00527468	0.605342
LOC106561656	LOC106561656	XM_014125813.1	dedicator of cytokinesis protein 1-like	-0.305015	0.00506202	0.605342
LOC106565982	LOC106565982	XM_014133713.1	hyaluronidase-1-like	0.132207	0.00530951	0.605342
LOC106566701	LOC106566701	XM_014134996.1	SH3 and cysteine-rich domain-containing protein 3-like	-0.366964	0.0050975	0.605342
LOC106568968	LOC106568968	XM_014139869.1	CMP-N-acetylneuraminate-beta-1%2C4-galactoside alpha-2%2C3-sialyltransferase-like%2C transcript variant X4	-0.386664	0.00533192	0.605342
LOC106570238	LOC106570238	XM_014142338.1	trafficking protein particle complex subunit 9-like%2C transcript variant X2	-0.191419	0.00500465	0.605342
LOC106572383	LOC106572383	XM_014146471.1	wiskott-Aldrich syndrome protein homolog	0.151537	0.0052031	0.605342
LOC106573573	LOC106573573	XM_014148723.1	ras-related protein Rab-11B-like	0.170063	0.00515251	0.605342
LOC106574544	LOC106574544	XM_014150501.1	multidrug resistance-associated protein 4-like	-0.188123	0.00537254	0.605342
LOC106574506	LOC106574506	XM_014150424.1	kelch-like ECH-associated protein 1%2C transcript variant X1	-0.202629	0.00517437	0.605342
LOC106581367	LOC106581367	XM_014163384.1	high-affinity choline transporter 1-like	0.625749	0.00498472	0.605342
LOC106585365	LOC106585365	XM_014171476.1	leucine zipper putative tumor suppressor 1-like	0.151814	0.00536425	0.605342
LOC106586587	sctr	XM_014174025.1	secretin receptor	-0.282859	0.00519751	0.605342
LOC106590004	LOC106590004	XM_014180484.1	AT-rich interactive domain-containing protein 4B-like	-0.307539	0.00515297	0.605342
LOC106599019	LOC106599019	XM_014190065.1	multidrug resistance protein 1-like	-0.328799	0.00504543	0.605342
LOC106566668	LOC106566668	XM_014134917.1	glutamate receptor-interacting protein 2-like%2C transcript variant X4	-0.151114	0.00543264	0.609201
LOC106601460	LOC106601460	XM_014193680.1	serine/threonine-protein kinase SBK1-like%2C transcript variant X2	-0.222442	0.00568131	0.610468
LOC106603607	LOC106603607	XM_014197493.1	uroplakin-3b-like	-0.193767	0.005713	0.610468
LOC106606605	LOC106606605	XM_014202932.1	hematological and neurological expressed 1 protein-like%2C transcript variant X2	0.142368	0.00555873	0.610468
LOC100194745	loxe3	NM_001139774.1	Epidermis-type lipoxygenase 3	-0.374158	0.00548688	0.610468
LOC106611890	LOC106611890	XM_014212531.1	zinc finger protein 629-like	0.179463	0.00550568	0.610468
LOC106562395	LOC106562395	XM_014127258.1	retinoblastoma-like protein 2	0.154487	0.00571529	0.610468
LOC100195202	foxc1	NM_001140231.1	Forkhead box protein C1	0.241412	0.00570399	0.610468
LOC106570054	LOC106570054	XM_014141995.1	choline transporter-like protein 4	-0.150327	0.00563919	0.610468
LOC106575754	LOC106575754	XM_014152431.1	sodium/potassium-transporting ATPase subunit beta-233-like	-0.183638	0.00559666	0.610468
LOC106579009	LOC106579009	XR_001322564.1	uncharacterized LOC106579009%2C transcript variant X2	-0.391073	0.00557423	0.610468
LOC106579382	LOC106579382	XM_014159226.1	leucine-rich repeat-containing protein 3B-like	0.758176	0.00568412	0.610468
LOC106580051	LOC106580051	XM_014160624.1	cAMP-specific 3'%2C5'-cyclic phosphodiesterase 4D-like%2C transcript variant X8	-0.348211	0.00548947	0.610468
LOC106579840	LOC106579840	XM_014160105.1	rab11 family-interacting protein 1-like%2C transcript variant X1	-0.141983	0.00569586	0.610468
LOC106585630	LOC106585630	XM_014172051.1	prolactin receptor-like	-0.359348	0.0056541	0.610468
LOC106596495	LOC106596495	XM_014187774.1	dysbindin-A-like	0.440311	0.00564941	0.610468
LOC106597583	LOC106597583	XM_014188748.1	zinc finger protein 345-like	0.208043	0.00554234	0.610468
LOC106610953	LOC106610953	XM_014210663.1	exocyst complex component 3-like protein 4%2C transcript variant X4	-0.168985	0.00580848	0.61278
LOC100380520	ctbp1	NM_001173805.1	C-terminal binding protein 1	0.139232	0.00582482	0.61278
LOC106612814	LOC106612814	XM_014214331.1	flotillin-2-like	-0.158503	0.00582676	0.61278
LOC106560529	LOC106560529	XM_014123503.1	phosphatidylinositol 3-kinase regulatory subunit gamma-like	-0.218162	0.00576295	0.61278
LOC106571676	LOC106571676	XM_014145012.1	transcription initiation factor IIA subunit 1-like%2C transcript variant X2	0.107922	0.00579127	0.61278
LOC100196566	m4a8a	NM_001141595.1	Membrane-spanning 4-domains subfamily A member 8A	0.236227	0.00583908	0.61278
LOC106570292	LOC106570292	XM_014142493.1	uncharacterized LOC106570292	1.03318	0.00590062	0.61655
LOC106577749	LOC106577749	XM_014156068.1	uncharacterized LOC106577749%2C transcript variant X2	0.673902	0.00592639	0.61655
LOC106578213	LOC106578213	XM_014156857.1	FH2 domain-containing protein 1-like	-0.223594	0.00592464	0.61655
LOC106588175	LOC106588175	XM_014176899.1	protein S100-A1-like	0.318473	0.00598818	0.621183
LOC106561203	LOC106561203	XR_001318750.1	uncharacterized LOC106561203	0.691994	0.00619452	0.627614
LOC106586757	LOC106586757	XM_014174365.1	serine/threonine-protein kinase 10-like%2C transcript variant X2	-0.224622	0.00614073	0.627614
LOC106560265	LOC106560265	NA	NA	0.323177	0.00620524	0.627614
LOC106564284	LOC106564284	XR_001319458.1	uncharacterized LOC106564284	0.449344	0.00618735	0.627614
LOC106567045	LOC106567045	XM_014135872.1	activin receptor type-1B-like%2C transcript variant X2	0.136574	0.00619358	0.627614
LOC106567921	dscam	XM_014137814.1	Down syndrome cell adhesion molecule%2C transcript variant X2	-0.303569	0.00611478	0.627614
LOC106573544	LOC106573544	XM_014148677.1	lipoprotein lipase-like%2C transcript variant X3	-0.368186	0.00617595	0.627614
LOC106577909	LOC106577909	XM_014156348.1	serine protease HTRA3-like%2C transcript variant X2	0.246875	0.00620709	0.627614
LOC106582534	LOC106582534	XM_014165718.1	fer-1-like protein 6	-0.33366	0.00618913	0.627614
LOC106567788	LOC106567788	XR_001320170.1	uncharacterized LOC106567788	-0.20449	0.00627334	0.63026
LOC106605243	LOC106605243	XM_014200675.1	uncharacterized LOC106605243	0.228969	0.00628579	0.63026
LOC106580102	trpv4	XM_014160770.1	transient receptor potential cation channel%2C subfamily V%2C member 4%2C transcript variant X3	0.168699	0.00627524	0.63026
LOC106566514	LOC106566514	XM_014134712.1	ankyrin-1-like%2C transcript variant X15	-0.595471	0.00639227	0.635625
LOC100380838	p4ha2	NM_001173960.1	procollagen-proline%2C 2-oxoglutarate 4-dioxygenase (proline 4-hydroxylase)%2C alpha polypeptide 2	0.168492	0.00637075	0.635625
LOC106584377	LOC106584377	XM_014169613.1	forkhead box protein D2-like	0.511298	0.00638264	0.635625
LOC106570735	LOC106570735	XR_001320750.1	uncharacterized LOC106570735	0.239538	0.00655675	0.647427
LOC106578588	LOC106578588	XM_014157574.1	inhibin beta A chain-like	0.41605	0.0065549	0.647427
LOC106593000	LOC106593000	XR_001325760.1	uncharacterized LOC106593000	0.228954	0.00656492	0.647427
LOC106609525	LOC106609525	XM_014208444.1	E3 ubiquitin/ISG15 ligase TRIM25-like	-0.974201	0.0065934	0.648459
LOC106586902	LOC106586902	XM_014174642.1	glycerol kinase-like%2C transcript variant X1	-0.305607	0.00664067	0.649559
LOC106596586	LOC106596586	NA	NA	-0.287863	0.00663328	0.649559
LOC106594662	LOC106594662	XM_014186058.1	sperm-associated antigen 17-like	0.464592	0.00666699	0.650366
LOC106608814	LOC106608814	XM_014206978.1	VIP peptides-like	-0.703521	0.00684534	0.651761
LOC106587847	LOC106587847	XM_014176502.1	keratin%2C type I cytoskeletal 13-like	0.518181	0.00673859	0.651761
LOC106605980	LOC106605980	XM_014202015.1	serum paraoxonase/arylesterase 2-like	0.256771	0.00685457	0.651761
LOC106611109	LOC106611109	XR_001330056.1	uncharacterized LOC106611109	0.232152	0.0068215	0.651761
LOC106561238	cpt1b	XM_014124962.1	carnitine palmitoyltransferase 1B (muscle)	-0.342064	0.00687078	0.651761
LOC100194600	bhmt	NM_001139685.1	betaine-homocysteine methyltransferase	0.204714	0.00688832	0.651761
LOC106567090	LOC106567090	XM_014135974.1	tubulin alpha chain	-0.335312	0.0067735	0.651761
LOC106582544	LOC106582544	XM_014165730.1	alsin-like	-0.364842	0.00689857	0.651761
LOC106584981	LOC106584981	XM_014170688.1	LIM domain kinase 2-like%2C transcript variant X2	0.21079	0.00684693	0.651761
LOC106589479	LOC106589479	XM_014179514.1	cerebellar degeneration-related protein 2-like%2C transcript variant X2	0.273334	0.00685375	0.651761
LOC106592899	LOC106592899	NA	NA	0.310051	0.00682665	0.651761
LOC106590830	LOC106590830	XM_014182010.1	von Willebrand factor A domain-containing protein 7-like	-0.303159	0.00689573	0.651761
LOC106599774	LOC106599774	XM_014191087.1	RING finger protein 11-like%2C transcript variant X1	0.194133	0.0069209	0.652159
LOC106573787	LOC106573787	XM_014149141.1	fatty acid 2-hydroxylase-like	-0.180999	0.00695394	0.653561
LOC106612262	LOC106612262	XM_014213266.1	probable E3 ubiquitin-protein ligase MID2	0.227704	0.00699103	0.654537
LOC106589349	LOC106589349	XM_014179194.1	growth/differentiation factor 10-like	-0.378535	0.00700069	0.654537
LOC106578046	LOC106578046	XM_014156622.1	intermediate conductance calcium-activated potassium channel protein 4-like%2C transcript variant X3	0.280108	0.00711908	0.657909
LOC106585713	LOC106585713	XM_014172257.1	cytoplasmic phosphatidylinositol transfer protein 1-like%2C transcript variant X3	-0.233714	0.00711817	0.657909
LOC106592357	LOC106592357	XM_014183702.1	NACHT%2C LRR and PYD domains-containing protein 3-like%2C transcript variant X2	-0.327888	0.00722751	0.657909
LOC106601035	LOC106601035	XM_014192903.1	frizzled-2-like	0.163052	0.00713865	0.657909
LOC106610738	esrrg	XM_014210264.1	estrogen-related receptor gamma%2C transcript variant X2	-0.308501	0.00727894	0.657909
LOC106567888	LOC106567888	XM_014137747.1	protein POF1B-like%2C transcript variant X2	0.127077	0.00715017	0.657909
LOC106576252	LOC106576252	NA	NA	0.341548	0.00729264	0.657909
LOC106578973	LOC106578973	XM_014158326.1	serine-rich coiled-coil domain-containing protein 2-like%2C transcript variant X5	-0.31043	0.0072607	0.657909
LOC106585719	LOC106585719	XM_014172256.1	leucine zipper putative tumor suppressor 1-like	0.146977	0.0070574	0.657909
LOC106588487	LOC106588487	XM_014177578.1	cyclin-dependent kinase-like 5	-0.275844	0.00720243	0.657909
LOC106596358	LOC106596358	NA	NA	0.127576	0.00728995	0.657909
LOC106594603	LOC106594603	XM_014186010.1	protein FAM111A-like	-1.94406	0.00720819	0.657909
LOC106593503	LOC106593503	XR_001325900.1	uncharacterized LOC106593503	0.442394	0.00726468	0.657909
LOC106596445	LOC106596445	XM_014187727.1	E3 ubiquitin/ISG15 ligase TRIM25-like	-0.949268	0.00724737	0.657909
LOC106603850	LOC106603850	XM_014198047.1	protein Shroom3-like%2C transcript variant X2	-0.273768	0.00750548	0.658697
LOC106606032	LOC106606032	XM_014202103.1	carboxypeptidase Q-like%2C transcript variant X1	0.354138	0.00752799	0.658697
LOC106563414	LOC106563414	XM_014128962.1	transmembrane protein 45B-like%2C transcript variant X1	-0.229236	0.00732649	0.658697
LOC106566039	LOC106566039	XM_014133846.1	CD9 antigen-like%2C transcript variant X1	-0.269714	0.00739927	0.658697
LOC100846967	at1b1	NM_001252362.1	Sodium/potassium-transporting ATPase subunit beta-1	-0.218456	0.00739251	0.658697
LOC106574999	LOC106574999	XM_014151128.1	translationally-controlled tumor protein homolog	0.169867	0.00737363	0.658697
LOC106576582	LOC106576582	XM_014153811.1	zinc finger protein 2 homolog	0.187913	0.00748589	0.658697
LOC106583572	LOC106583572	XM_014167933.1	lysyl oxidase homolog 2A-like	-0.454083	0.00746039	0.658697
LOC106587686	LOC106587686	XM_014176277.1	spermatogenesis-associated protein 5-like protein 1	0.202453	0.00750938	0.658697
LOC106593012	LOC106593012	XM_014184357.1	protein-cysteine N-palmitoyltransferase HHAT-like protein	-0.475884	0.00753926	0.658697
LOC106591299	LOC106591299	XR_001325269.1	uncharacterized LOC106591299	-0.521516	0.00742373	0.658697
LOC106598376	LOC106598376	XR_001327172.1	uncharacterized LOC106598376	-0.591772	0.00744676	0.658697
LOC106597737	LOC106597737	XM_014188884.1	uncharacterized LOC106597737	0.248419	0.00737217	0.658697
LOC106568556	LOC106568556	XM_014138995.1	FSD1-like protein	-0.441382	0.00761022	0.661653
LOC106576776	LOC106576776	XM_014154171.1	type I inositol 1%2C4%2C5-trisphosphate 5-phosphatase-like	-0.1841	0.00761672	0.661653
LOC100286429	arl5a	NM_001146368.1	ADP-ribosylation factor-like 5A	-0.13986	0.00762824	0.661653
LOC106572328	LOC106572328	XM_014146360.1	forkhead box protein P1-B-like%2C transcript variant X2	0.301427	0.00765819	0.662655
LOC106606952	LOC106606952	XR_001329141.1	uncharacterized LOC106606952%2C transcript variant X1	-0.245882	0.00775538	0.667853
LOC106585879	ydjc	XM_014172599.1	YdjC homolog (bacterial)%2C transcript variant X2	-0.153706	0.00775337	0.667853
LOC100195350	nog2	NM_001140379.1	noggin 2	0.116756	0.00779856	0.668374
LOC106608781	LOC106608781	XM_014206909.1	arf-GAP domain and FG repeat-containing protein 2-like%2C transcript variant X2	0.170575	0.00779391	0.668374
LOC100306871	cn37	NM_001165410.1	2%2C3-cyclic-nucleotide 3-phosphodiesterase	0.127971	0.00782043	0.668656
LOC106606110	LOC106606110	XM_014202229.1	zinc fingers and homeoboxes protein 2-like	0.116491	0.0078416	0.668877
LOC106607572	LOC106607572	XR_001329231.1	uncharacterized LOC106607572	0.174579	0.00793798	0.670435
LOC106568215	LOC106568215	XM_014138360.1	transmembrane protein 119-like%2C transcript variant X1	0.311576	0.00790634	0.670435
LOC106570531	LOC106570531	XM_014142960.1	transformer-2 protein homolog alpha-like	-0.339019	0.00792167	0.670435
LOC100136391	LOC100136391	XM_014152337.1	sodium/potassium-transporting ATPase subunit beta-233	-0.181657	0.00788739	0.670435
LOC106591100	LOC106591100	XM_014182292.1	vascular cell adhesion protein 1-like	0.249315	0.00795299	0.670435
LOC106613975	LOC106613975	XM_014216863.1	ABC transporter G family member 20-like	-0.282235	0.00826041	0.671307
LOC106585575	LOC106585575	XM_014171955.1	phosphoinositide 3-kinase regulatory subunit 4-like	0.191627	0.00815947	0.671307
LOC106605132	LOC106605132	XM_014200478.1	R-spondin-1-like	0.316373	0.00812667	0.671307
LOC100195869	sostdc1	XM_014200578.1	sclerostin domain containing 1%2C transcript variant X1	0.390119	0.00801327	0.671307
LOC106607641	LOC106607641	XM_014204786.1	C-1-tetrahydrofolate synthase%2C cytoplasmic-like%2C transcript variant X2	0.297957	0.00810355	0.671307
LOC106608069	LOC106608069	XM_014205750.1	otoferlin-like	-0.268101	0.00820461	0.671307
LOC106565122	LOC106565122	XM_014131878.1	G0/G1 switch protein 2-like	0.542464	0.00815989	0.671307
LOC106570463	LOC106570463	XM_014142828.1	neurabin-1-like%2C transcript variant X3	-0.306543	0.00817769	0.671307
LOC106573863	LOC106573863	XM_014149275.1	xyloside xylosyltransferase 1-like	-0.192944	0.00804292	0.671307
LOC100270807	cybb	NM_001145419.1	cytochrome b-245%2C beta polypeptide	-0.233867	0.00801641	0.671307
LOC100136445	LOC100136445	XM_014155689.1	solute carrier family 2%2C facilitated glucose transporter member 1%2C transcript variant X4	-0.175196	0.00824254	0.671307
LOC106579399	kif22	XM_014159251.1	kinesin family member 22%2C transcript variant X1	-0.256502	0.00829703	0.671307
LOC106582715	LOC106582715	XM_014166076.1	plakophilin-1-like	0.258407	0.00819239	0.671307
LOC106583506	LOC106583506	XM_014167766.1	neurofascin-like%2C transcript variant X1	-0.282946	0.00803879	0.671307
LOC106588838	LOC106588838	XM_014178310.1	adhesion G protein-coupled receptor B2-like%2C transcript variant X1	-0.270842	0.00823635	0.671307
LOC106589331	adap1	XM_014179176.1	ArfGAP with dual PH domains 1%2C transcript variant X2	-0.358346	0.00828864	0.671307
LOC106590692	LOC106590692	XM_014181852.1	tetratricopeptide repeat protein 21B-like	-0.463851	0.00829903	0.671307
LOC106599897	LOC106599897	XR_001327609.1	uncharacterized LOC106599897	0.224496	0.00822756	0.671307
LOC106604342	LOC106604342	XM_014198897.1	suppressor of fused homolog%2C transcript variant X3	0.102958	0.00835122	0.671431
LOC106612032	LOC106612032	XM_014212825.1	myotubularin-related protein 7-like%2C transcript variant X2	-0.164546	0.00834127	0.671431
LOC106565477	LOC106565477	XM_014132699.1	class E basic helix-loop-helix protein 40-like	0.182986	0.00835651	0.671431
LOC106593296	LOC106593296	XR_001325841.1	uncharacterized LOC106593296	-0.313653	0.00841652	0.674747
LOC106603571	LOC106603571	XM_014197431.1	pigment epithelium-derived factor-like	0.240149	0.00849018	0.674792
LOC106611812	LOC106611812	XM_014212398.1	dedicator of cytokinesis protein 2-like	0.210914	0.0085004	0.674792
LOC106611982	LOC106611982	XM_014212726.1	myotilin-like%2C transcript variant X1	-0.466473	0.00845397	0.674792
LOC106577608	LOC106577608	XM_014155814.1	coiled-coil domain-containing protein 149-like%2C transcript variant X2	-0.280576	0.00851523	0.674792
LOC106582848	LOC106582848	XM_014166372.1	contactin-3-like%2C transcript variant X3	0.33785	0.00852957	0.674792
LOC100196761	rl4a	NM_001141783.1	60S ribosomal protein L4-A	0.174115	0.00851062	0.674792
LOC106609258	LOC106609258	XM_014207849.1	40S ribosomal protein S3a-like	0.715915	0.00858636	0.675433
LOC106580084	LOC106580084	XR_001322802.1	vacuolar protein sorting-associated protein 13A-like%2C transcript variant X9	0.366409	0.00856572	0.675433
LOC106594973	LOC106594973	XR_001326244.1	uncharacterized LOC106594973%2C transcript variant X2	-0.882614	0.00859397	0.675433
LOC106588478	LOC106588478	XM_014177562.1	elongation factor 1-alpha-like	0.216008	0.00863288	0.676396
LOC106589304	LOC106589304	XM_014179099.1	thyroid hormone receptor alpha-like%2C transcript variant X4	-0.451743	0.0086438	0.676396
LOC106601553	actc1	XM_014193859.1	actin%2C alpha%2C cardiac muscle 1	0.438679	0.00882355	0.677618
LOC100194900	sfxn4	NM_001139929.1	sideroflexin 4	-0.149826	0.00877307	0.677618
LOC100194931	plak	XM_014173669.1	Junction plakoglobin%2C transcript variant X1	0.131513	0.00874083	0.677618
LOC106603311	LOC106603311	XM_014196829.1	tumor necrosis factor receptor superfamily member 19-like	0.305339	0.0086855	0.677618
LOC106606857	LOC106606857	NA	NA	0.3272	0.00884348	0.677618
LOC106608281	LOC106608281	XR_001329424.1	uncharacterized LOC106608281	-0.469645	0.00880289	0.677618
LOC106610326	LOC106610326	XM_014209618.1	S-methyl-5'-thioadenosine phosphorylase%2C transcript variant X3	0.163899	0.00887889	0.677618
LOC106561335	wwox	XM_014125178.1	WW domain containing oxidoreductase	-0.153088	0.00881257	0.677618
LOC106570793	LOC106570793	XM_014143329.1	polyadenylate-binding protein 1-like	0.32787	0.00880983	0.677618
LOC106576140	LOC106576140	XM_014153055.1	branched-chain-amino-acid aminotransferase%2C cytosolic-like%2C transcript variant X2	-0.935617	0.00886006	0.677618
LOC106577765	LOC106577765	XM_014156092.1	perforin-1-like	0.335408	0.0087136	0.677618
LOC106582752	LOC106582752	XM_014166141.1	sodium-coupled neutral amino acid transporter 3-like%2C transcript variant X2	-0.240232	0.00889919	0.677618
LOC106591571	LOC106591571	XM_014182785.1	leucine-rich repeat-containing protein 17-like	0.266055	0.00890414	0.677618
LOC106594864	LOC106594864	XM_014186251.1	zinc finger protein 2-like	0.228894	0.00904805	0.683204
LOC106602574	LOC106602574	XM_014195273.1	thioredoxin-related transmembrane protein 2-B-like	-0.133745	0.00905346	0.683204
LOC106605041	LOC106605041	XM_014200273.1	fasciculation and elongation protein zeta-2-like%2C transcript variant X5	-3.39591	0.0090397	0.683204
LOC106571503	LOC106571503	XM_014144674.1	potassium channel subfamily K member 1-like	-0.287891	0.00900509	0.683204
LOC106571932	cssa01h5orf30	XM_014145509.1	chromosome ssa01 open reading frame%2C human C5orf30	0.125752	0.00923323	0.683308
LOC106591333	LOC106591333	XM_014182550.1	ligand-dependent corepressor-like	-0.422264	0.00924428	0.683308
LOC106597278	LOC106597278	XM_014188487.1	FYVE and coiled-coil domain-containing protein 1-like	-0.379595	0.00929739	0.683308
LOC106601426	LOC106601426	XM_014193639.1	uncharacterized LOC106601426%2C transcript variant X2	-0.241177	0.00937754	0.683308
LOC106607103	LOC106607103	XM_014203705.1	epithelial membrane protein 2-like%2C transcript variant X1	0.209406	0.00928436	0.683308
LOC106607332	LOC106607332	XM_014204196.1	beta-1%2C3-N-acetylglucosaminyltransferase lunatic fringe-like	-0.146221	0.0091528	0.683308
LOC106608848	LOC106608848	XM_014207021.1	matrix metalloproteinase-14-like	0.20154	0.00935713	0.683308
LOC106612328	LOC106612328	XM_014213379.1	golgin subfamily A member 6-like protein 22	-0.495024	0.009085	0.683308
LOC106565668	LOC106565668	XM_014133018.1	probable G-protein coupled receptor 61	-0.219878	0.00912795	0.683308
LOC106569515	LOC106569515	XM_014140946.1	GRAM domain-containing protein 3-like	-0.219765	0.00933209	0.683308
LOC106571046	LOC106571046	XM_014143700.1	prepronociceptin-like%2C transcript variant X2	0.290478	0.00928661	0.683308
LOC106575709	LOC106575709	XM_014152359.1	bifunctional purine biosynthesis protein PURH-like	0.149278	0.00933259	0.683308
LOC106581321	LOC106581321	XM_014163304.1	proton-coupled amino acid transporter 4-like%2C transcript variant X8	-0.16666	0.00915905	0.683308
LOC100196780	gsh1	NM_001141802.1	Glutamate--cysteine ligase catalytic subunit	-0.177796	0.00937437	0.683308
LOC106590171	LOC106590171	XM_014180854.1	chondroitin sulfate glucuronyltransferase-like	0.11762	0.00935469	0.683308
LOC106599509	LOC106599509	XM_014190783.1	trichohyalin-like	-0.63241	0.00935242	0.683308
LOC106595922	LOC106595922	XM_014187264.1	transmembrane and coiled-coil domains protein 1-like	0.33348	0.00912047	0.683308
LOC106602882	LOC106602882	XR_001328318.1	uncharacterized LOC106602882	-0.277695	0.00950999	0.686015
LOC106607433	LOC106607433	XM_014204372.1	uncharacterized LOC106607433	0.269195	0.00949717	0.686015
LOC106610901	LOC106610901	XM_014210568.1	gastrula zinc finger protein XlCGF16.1-like	-0.366555	0.00946376	0.686015
LOC106611981	LOC106611981	XM_014212724.1	mitogen-activated protein kinase kinase kinase kinase 4-like%2C transcript variant X6	-0.277763	0.00950076	0.686015
LOC106570099	LOC106570099	XM_014142101.1	ictacalcin-like	0.433234	0.00944238	0.686015
LOC106593059	LOC106593059	XR_001325771.1	uncharacterized LOC106593059	0.165256	0.00964232	0.690029
LOC106607468	LOC106607468	XM_014204451.1	retinoic acid receptor alpha-like%2C transcript variant X2	-0.186422	0.00959799	0.690029
LOC106570029	LOC106570029	XM_014141922.1	cyclic GMP-AMP synthase-like%2C transcript variant X2	0.468997	0.0096276	0.690029
LOC106588693	LOC106588693	XM_014177949.1	adenylate cyclase type 2-like%2C transcript variant X7	-0.285765	0.00960817	0.690029
LOC106572952	LOC106572952	XM_014147543.1	coiled-coil domain-containing protein 120-like	-0.496653	0.00972544	0.694597
LOC106582800	LOC106582800	XM_014166237.1	twinfilin-2-like%2C transcript variant X1	-0.469606	0.00979621	0.698266
LOC106566856	LOC106566856	XM_014135351.1	succinate dehydrogenase [ubiquinone] iron-sulfur subunit%2C mitochondrial-like	-0.500782	0.00981637	0.69832
LOC106608663	LOC106608663	XR_001329560.1	uncharacterized LOC106608663%2C transcript variant X4	-0.173799	0.00986242	0.698987
LOC106596069	LOC106596069	XM_014187386.1	gap junction gamma-1 protein-like	0.19862	0.00986458	0.698987
LOC106571180	laptm4a	XM_014143948.1	lysosomal protein transmembrane 4 alpha	0.0998684	0.00989337	0.69965
LOC106604865	LOC106604865	XM_014199949.1	serine/threonine-protein phosphatase 2A 55 kDa regulatory subunit B gamma isoform%2C transcript variant X3	0.408059	0.00993345	0.701107
LOC106593351	tmem63c	XM_014184710.1	transmembrane protein 63C	0.251623	0.010132	0.709553
LOC106609888	LOC106609888	XR_001329786.1	uncharacterized LOC106609888%2C transcript variant X5	-0.280481	0.0100764	0.709553
LOC106572868	LOC106572868	XM_014147410.1	adenosylhomocysteinase 2-like%2C transcript variant X2	-0.229404	0.0101189	0.709553
LOC106573666	LOC106573666	XM_014148932.1	carbohydrate sulfotransferase 6-like%2C transcript variant X10	-0.31364	0.0101128	0.709553
LOC106607759	LOC106607759	XM_014205068.1	lethal(3)malignant brain tumor-like protein 3	0.230427	0.010157	0.709927
LOC106583291	LOC106583291	XM_014167278.1	LIM domain and actin-binding protein 1-like%2C transcript variant X6	-0.0946816	0.0102293	0.713591
LOC106585057	LOC106585057	XM_014170818.1	creatine kinase M-type-like	-0.254533	0.0103104	0.715096
LOC106605357	LOC106605357	XM_014200879.1	uncharacterized LOC106605357%2C transcript variant X2	0.226558	0.0102909	0.715096
LOC100286562	cg047	NM_001146501.1	CG047 protein	0.25712	0.0102782	0.715096
LOC106613833	LOC106613833	XM_014216486.1	forkhead box protein D2-like	0.318478	0.0103319	0.715203
LOC106600820	LOC106600820	XM_014192518.1	junction plakoglobin-like%2C transcript variant X3	0.247955	0.0104031	0.715782
LOC106607239	LOC106607239	XM_014203996.1	supervillin-like%2C transcript variant X7	-0.152556	0.0104198	0.715782
LOC106561306	lrrc4c	XM_014125116.1	leucine rich repeat containing 4C%2C transcript variant X7	-0.419219	0.0103879	0.715782
LOC106574594	LOC106574594	XM_014150570.1	gap junction gamma-1 protein-like	0.197966	0.0104041	0.715782
LOC106579556	nebl	XM_014159582.1	nebulette	0.245153	0.0104448	0.716138
LOC106583983	LOC106583983	XM_014168718.1	ubiquitin carboxyl-terminal hydrolase 45-like%2C transcript variant X1	-0.13673	0.0105466	0.720368
LOC106573242	LOC106573242	XM_014148130.1	RING finger protein 141	-0.170726	0.0105368	0.720368
LOC106586898	LOC106586898	XM_014174633.1	uncharacterized LOC106586898	-0.271771	0.0106141	0.723607
LOC106563685	LOC106563685	XM_014129486.1	cationic amino acid transporter 3-like%2C transcript variant X4	0.132284	0.0106418	0.724124
LOC106563568	LOC106563568	XM_014129270.1	fibroblast growth factor 10-like	0.253799	0.0106647	0.724317
LOC106562116	LOC106562116	XM_014126716.1	semaphorin-7A-like%2C transcript variant X1	-0.209641	0.0106879	0.724523
LOC106600929	sptbn5	XM_014192740.1	spectrin%2C beta%2C non-erythrocytic 5%2C transcript variant X3	-0.596151	0.0110295	0.727136
LOC106572029	angptl2	XM_014145741.1	angiopoietin-like 2	0.239902	0.0109103	0.727136
LOC106572087	LOC106572087	XM_014145914.1	phospholipid-transporting ATPase IC-like	-0.135441	0.0108316	0.727136
LOC106601686	LOC106601686	XM_014194034.1	uncharacterized protein C16orf52 homolog B-like	0.212728	0.0110208	0.727136
LOC106610383	LOC106610383	XM_014209726.1	zinc finger protein 574-like%2C transcript variant X1	0.141558	0.0107783	0.727136
LOC106611739	LOC106611739	XM_014212262.1	phosphatidylinositol 3%2C4%2C5-trisphosphate 5-phosphatase 2B-like%2C transcript variant X1	-0.211815	0.0110212	0.727136
LOC106612981	LOC106612981	XM_014214756.1	gamma-sarcoglycan-like%2C transcript variant X2	0.3848	0.0108924	0.727136
LOC106571467	LOC106571467	XM_014144606.1	protein FAM177A1-like	-0.256041	0.0109483	0.727136
LOC106573061	LOC106573061	XM_014147722.1	CUGBP Elav-like family member 2%2C transcript variant X8	-0.173104	0.0109098	0.727136
LOC100136364	LOC100136364	NM_001123533.1	cystic fibrosis transmembrane conductance regulator I	-0.156742	0.0108208	0.727136
LOC106581095	LOC106581095	XM_014162812.1	G protein-activated inward rectifier potassium channel 4-like	0.380981	0.0109223	0.727136
LOC106590826	LOC106590826	XM_014181992.1	ATP-binding cassette sub-family A member 5-like	-0.307907	0.0109198	0.727136
LOC106599099	LOC106599099	XM_014190163.1	glutamate dehydrogenase%2C mitochondrial-like	0.319583	0.0109897	0.727136
LOC106597472	LOC106597472	XM_014188664.1	zinc fingers and homeoboxes protein 2-like	0.109462	0.0109698	0.727136
LOC106594124	smim14	XM_014185490.1	small integral membrane protein 14%2C transcript variant X2	-0.210071	0.010936	0.727136
LOC106605180	LOC106605180	XR_001328805.1	uncharacterized LOC106605180	0.327879	0.0110691	0.728416
LOC106590455	LOC106590455	NA	NA	0.192701	0.011095	0.728786
LOC106566340	LOC106566340	XM_014134390.1	kinase D-interacting substrate of 220 kDa-like%2C transcript variant X2	-0.214879	0.0131818	0.729289
LOC106602575	LOC106602575	XM_014195278.1	transmembrane protein 121-like%2C transcript variant X1	0.284426	0.0124319	0.729289
LOC106602738	LOC106602738	XR_001328285.1	uncharacterized LOC106602738	-0.369597	0.0120556	0.729289
LOC106607527	LOC106607527	XM_014204562.1	serine protease HTRA1A-like	0.190992	0.0117485	0.729289
LOC106560795	LOC106560795	XM_014124074.1	protein transport protein Sec31A-like	0.134472	0.0131992	0.729289
LOC106561224	ctif	XM_014124967.1	CBP80/20-dependent translation initiation factor%2C transcript variant X4	-0.117839	0.0119764	0.729289
LOC106563770	LOC106563770	XM_014129620.1	calcyphosin-like protein%2C transcript variant X1	-0.688804	0.0115437	0.729289
LOC106564772	LOC106564772	XM_014131133.1	protein phosphatase PTC7 homolog	-0.120234	0.0123555	0.729289
LOC106567012	LOC106567012	NA	NA	-0.333159	0.0123795	0.729289
LOC106567657	LOC106567657	XM_014137256.1	microtubule-associated serine/threonine-protein kinase 3-like%2C transcript variant X9	-0.189967	0.0121128	0.729289
LOC106574003	LOC106574003	XM_014149503.1	multidrug resistance protein 1-like	-0.25391	0.0130278	0.729289
LOC106576275	LOC106576275	XM_014153362.1	complement C1r subcomponent-like	0.490997	0.0123933	0.729289
LOC106576934	LOC106576934	XM_014154477.1	voltage-dependent calcium channel gamma-6 subunit-like	0.253568	0.0116561	0.729289
LOC106578676	LOC106578676	XM_014157772.1	hemicentin-1-like%2C transcript variant X2	-0.40519	0.0132331	0.729289
LOC106580799	LOC106580799	XM_014162243.1	toll-like receptor 2 type-2%2C transcript variant X1	0.734121	0.0131237	0.729289
LOC100380562	acox1	NM_001173847.1	acyl-CoA oxidase 1%2C palmitoyl	-0.210458	0.0125565	0.729289
LOC106588251	LOC106588251	XM_014177097.1	sphingosine kinase 1-like%2C transcript variant X2	0.255228	0.0111927	0.729289
LOC106586893	LOC106586893	XM_014174627.1	C-X-C motif chemokine 11-like	0.282561	0.0112103	0.729289
LOC106586787	LOC106586787	XM_014174449.1	E3 ubiquitin-protein ligase NEURL1-like%2C transcript variant X2	-0.180105	0.0121266	0.729289
LOC106592286	LOC106592286	XM_014183611.1	cAMP-dependent protein kinase catalytic subunit alpha-like	-0.185359	0.0117135	0.729289
LOC106599435	lamc2	XM_014190671.1	laminin%2C gamma 2%2C transcript variant X1	0.698955	0.012323	0.729289
LOC106600394	LOC106600394	XM_014191705.1	zinc finger and SCAN domain-containing protein 2-like	-0.185358	0.0116405	0.729289
LOC106600507	LOC106600507	XM_014191913.1	death-associated protein kinase 3-like%2C transcript variant X2	0.229584	0.0115952	0.729289
LOC106600623	LOC106600623	XM_014192117.1	EMILIN-3-like%2C transcript variant X4	0.260123	0.011352	0.729289
LOC106600715	LOC106600715	XM_014192285.1	serine-aspartate repeat-containing protein F-like%2C transcript variant X2	-0.428533	0.0113571	0.729289
LOC106600991	LOC106600991	XM_014192819.1	zinc finger protein 652-like%2C transcript variant X2	0.116131	0.0125697	0.729289
LOC106601790	LOC106601790	XM_014194154.1	aminoacyl tRNA synthase complex-interacting multifunctional protein 2-like	0.180415	0.0117797	0.729289
LOC106602000	LOC106602000	XM_014194445.1	nuclear distribution protein nudE-like 1-B	-0.193648	0.0113019	0.729289
LOC106602038	LOC106602038	XM_014194486.1	mpv17-like protein	-0.321147	0.0114829	0.729289
LOC106603072	LOC106603072	NA	NA	0.159889	0.0123252	0.729289
LOC100380804	pgfrl	NM_001173926.1	Platelet-derived growth factor receptor-like protein	0.205679	0.0131771	0.729289
LOC106604476	atp8a1	XM_014199124.1	ATPase%2C aminophospholipid transporter (APLT)%2C class I%2C type 8A%2C member 1%2C transcript variant X4	-0.161863	0.0126944	0.729289
LOC106604592	adad1	XM_014199379.1	adenosine deaminase domain containing 1 (testis-specific)%2C transcript variant X1	0.291708	0.01176	0.729289
LOC106605616	LOC106605616	XM_014201451.1	zinc finger and BTB domain-containing protein 32-like%2C transcript variant X1	0.231518	0.0132502	0.729289
LOC106605922	LOC106605922	XM_014201921.1	nuclear pore membrane glycoprotein 210-like%2C transcript variant X1	-0.45153	0.0120193	0.729289
LOC106606405	LOC106606405	XM_014202573.1	uncharacterized LOC106606405%2C transcript variant X1	0.150238	0.0119413	0.729289
LOC106608104	LOC106608104	XM_014205816.1	uncharacterized LOC106608104	-0.22076	0.0125495	0.729289
LOC106609367	LOC106609367	XM_014208139.1	E3 ubiquitin-protein ligase Hakai-like	0.155436	0.0124528	0.729289
LOC106611334	LOC106611334	XM_014211460.1	trifunctional enzyme subunit alpha%2C mitochondrial-like	-0.114702	0.0118269	0.729289
LOC106611717	LOC106611717	XM_014212217.1	dystrophin-related protein 2-like%2C transcript variant X1	-0.399301	0.0128846	0.729289
LOC106613853	LOC106613853	XM_014216526.1	nuclear factor 1 C-type-like%2C transcript variant X3	0.260984	0.0118418	0.729289
LOC106613952	LOC106613952	XM_014216808.1	mucin-2-like	0.225589	0.0122089	0.729289
LOC106561419	LOC106561419	XM_014125374.1	liprin-beta-1-like%2C transcript variant X7	0.134659	0.0129631	0.729289
LOC106561455	LOC106561455	XM_014125434.1	aryl hydrocarbon receptor nuclear translocator-like protein 1%2C transcript variant X6	-0.105458	0.012657	0.729289
LOC106562160	LOC106562160	XM_014126843.1	putative solute carrier family 22 member 31%2C transcript variant X2	-0.213808	0.0131329	0.729289
LOC106562594	LOC106562594	XR_001319068.1	uncharacterized LOC106562594	-0.563874	0.0128401	0.729289
LOC106563193	LOC106563193	XM_014128514.1	vitamin K-dependent gamma-carboxylase-like	0.146259	0.0129863	0.729289
LOC106563184	LOC106563184	XM_014128496.1	V-type proton ATPase 116 kDa subunit a isoform 2-like	-0.21415	0.0128311	0.729289
LOC100195970	fmr1	NM_001140999.2	fragile X mental retardation 1	0.110191	0.012754	0.729289
LOC106563773	abhd11	XM_014129624.1	abhydrolase domain containing 11	-0.19765	0.0122585	0.729289
LOC106564758	LOC106564758	XM_014131102.1	cholecystokinin-like	0.604377	0.0129241	0.729289
LOC100286570	cytl1	NM_001146509.1	Cytokine-like protein 1	0.185575	0.0129254	0.729289
LOC106565784	LOC106565784	XM_014133297.1	protein NDRG3-like%2C transcript variant X2	-0.122352	0.0129245	0.729289
LOC106566153	LOC106566153	XM_014134012.1	integrin alpha-7-like%2C transcript variant X2	-0.349057	0.0118328	0.729289
LOC106567259	LOC106567259	XM_014136348.1	calmodulin-binding transcription activator 1-like%2C transcript variant X8	-0.293442	0.0127664	0.729289
LOC106567835	LOC106567835	XM_014137611.1	transmembrane protease serine 13-like%2C transcript variant X3	-0.250857	0.0112911	0.729289
LOC106568490	LOC106568490	XR_001320309.1	uncharacterized LOC106568490	0.30978	0.012531	0.729289
LOC106569019	LOC106569019	XR_001320432.1	uncharacterized LOC106569019	0.400586	0.0132459	0.729289
LOC106569696	LOC106569696	XM_014141259.1	receptor-type tyrosine-protein phosphatase F-like	0.15692	0.011802	0.729289
LOC106571220	slc35b2	XM_014144013.1	solute carrier family 35 (adenosine 3'-phospho 5'-phosphosulfate transporter)%2C member B2%2C transcript variant X3	-0.158408	0.011821	0.729289
LOC106571406	LOC106571406	XM_014144459.1	scavenger receptor class A member 5-like%2C transcript variant X3	0.242863	0.0128396	0.729289
LOC106572895	LOC106572895	XM_014147477.1	carbonic anhydrase 6-like	0.192684	0.0115426	0.729289
LOC106573209	LOC106573209	XM_014148036.1	engulfment and cell motility protein 3-like%2C transcript variant X5	-0.202327	0.0125352	0.729289
LOC106573975	slc5a5	XM_014149454.1	solute carrier family 5 (sodium/iodide cotransporter)%2C member 5%2C transcript variant X2	-0.477557	0.012477	0.729289
LOC106573877	LOC106573877	XM_014149300.1	DAZ-associated protein 1-like%2C transcript variant X1	-0.127644	0.0114978	0.729289
LOC100195941	nud15	NM_001140970.1	Probable 7%2C8-dihydro-8-oxoguanine triphosphatase NUDT15	0.289337	0.0125867	0.729289
LOC106576207	LOC106576207	XM_014153199.1	protein MCM10 homolog	-0.55874	0.013191	0.729289
LOC106576188	LOC106576188	XM_014153167.1	calcium/calmodulin-dependent protein kinase type 1D-like%2C transcript variant X1	-0.324205	0.0121132	0.729289
LOC106576675	LOC106576675	XM_014153917.1	protein FAM111A-like%2C transcript variant X2	-1.25274	0.0113482	0.729289
LOC100194577	ldb3	NM_001139663.1	LIM domain binding 3	0.944171	0.0112375	0.729289
LOC106577131	LOC106577131	XM_014154887.1	probable E3 ubiquitin-protein ligase HECTD2	0.207283	0.0121035	0.729289
LOC106578220	LOC106578220	XM_014156868.1	coiled-coil domain-containing protein 171-like%2C transcript variant X1	-0.261034	0.0124342	0.729289
LOC106580879	LOC106580879	XM_014162403.1	transmembrane protein 255B-like	0.173675	0.0128447	0.729289
LOC100196758	mb211	NM_001141780.1	mab-21-like 1	0.311029	0.0121745	0.729289
LOC106581374	LOC106581374	XM_014163390.1	roundabout homolog 1-like%2C transcript variant X1	-0.42433	0.012873	0.729289
LOC100286782	aldh3a2	NM_001146679.1	aldehyde dehydrogenase 3 family%2C member A2	-0.104243	0.0132166	0.729289
LOC106581822	gpd2	XM_014164200.1	glycerol-3-phosphate dehydrogenase 2 (mitochondrial)%2C transcript variant X2	-0.549539	0.0120197	0.729289
LOC106581769	LOC106581769	XM_014164055.1	calcium-binding mitochondrial carrier protein Aralar1-like	-0.180097	0.0113193	0.729289
LOC106582239	LOC106582239	XR_001323275.1	uncharacterized LOC106582239	-0.255641	0.0125622	0.729289
LOC106582541	LOC106582541	XM_014165726.1	fer-1-like protein 6	-0.199684	0.0113656	0.729289
LOC100286653	cdd	NM_001146593.1	Cytidine deaminase	0.69244	0.0117415	0.729289
LOC106582933	LOC106582933	XM_014166571.1	scm-like with four MBT domains protein 1%2C transcript variant X4	0.22225	0.0131176	0.729289
LOC106583593	LOC106583593	XM_014167957.1	homeobox protein XHOX-7.1-like	0.23148	0.0128531	0.729289
LOC106584308	LOC106584308	XM_014169410.1	guanine nucleotide exchange factor DBS-like%2C transcript variant X8	0.230546	0.0115259	0.729289
LOC106584349	LOC106584349	XM_014169561.1	glypican-1-like	0.236552	0.012075	0.729289
LOC106585234	LOC106585234	XM_014171234.1	calcineurin B homologous protein 3-like	-0.240451	0.0115223	0.729289
LOC106585026	LOC106585026	XM_014170766.1	serine/threonine-protein kinase PLK2-like	0.22285	0.012426	0.729289
LOC106585495	LOC106585495	XM_014171767.1	protein unc-119 homolog B-like	0.161452	0.0125587	0.729289
LOC106585447	LOC106585447	XM_014171656.1	multiple epidermal growth factor-like domains protein 9%2C transcript variant X1	-0.223274	0.0117628	0.729289
LOC106585799	LOC106585799	XM_014172437.1	aquaporin-3-like	0.350292	0.0130168	0.729289
LOC106586772	fhl2	XM_014174380.1	four and a half LIM domains 2%2C transcript variant X1	-0.399059	0.0131462	0.729289
LOC106586829	LOC106586829	XM_014174533.1	calcitonin gene-related peptide type 1 receptor-like	-0.207227	0.0128731	0.729289
LOC106586939	LOC106586939	XM_014174697.1	T-cell-specific surface glycoprotein CD28-like%2C transcript variant X1	0.33716	0.0128903	0.729289
LOC106587082	LOC106587082	XR_001324363.1	uncharacterized LOC106587082	0.964011	0.0126203	0.729289
LOC106587953	LOC106587953	XM_014176613.1	E3 ubiquitin-protein ligase arih1-like	-0.141432	0.011938	0.729289
LOC106589857	LOC106589857	XM_014180257.1	caskin-2-like%2C transcript variant X4	-0.391273	0.0129039	0.729289
LOC106590345	LOC106590345	XM_014181264.1	lethal(3)malignant brain tumor-like protein 4%2C transcript variant X3	-0.366815	0.0116773	0.729289
LOC106595184	LOC106595184	XM_014186563.1	trichohyalin-like	-0.688045	0.0117259	0.729289
LOC106593997	LOC106593997	XM_014185372.1	ubiquitin carboxyl-terminal hydrolase 8-like	-0.181748	0.0129629	0.729289
LOC106595218	LOC106595218	XM_014186595.1	histone H3.v1-like	0.168045	0.011569	0.729289
LOC106595877	LOC106595877	XR_001326495.1	uncharacterized LOC106595877	-0.435874	0.0132029	0.729289
LOC106597822	LOC106597822	XM_014188954.1	keratin%2C type I cytoskeletal 13-like	0.327596	0.0127192	0.729289
LOC106599144	LOC106599144	XM_014190245.1	golgin subfamily A member 6-like protein 22	-0.53003	0.0112046	0.729289
LOC106594800	LOC106594800	XM_014186183.1	von Willebrand factor A domain-containing protein 7-like	-0.466699	0.0114783	0.729289
LOC106598120	LOC106598120	XM_014189188.1	ectonucleotide pyrophosphatase/phosphodiesterase family member 2-like	0.418369	0.0113576	0.729289
LOC106593748	LOC106593748	XM_014185124.1	protein kinase C beta type-like	-0.149631	0.0129195	0.729289
LOC106570020	LOC106570020	XM_014141907.1	trichohyalin-like	-0.57701	0.0132711	0.729323
LOC106592593	LOC106592593	XM_014183932.1	dynamin-2-like	-0.269288	0.0132925	0.729387
LOC100380382	hebp1	NM_001173667.1	Heme-binding protein 1	-0.232547	0.0133327	0.730477
LOC106577754	LOC106577754	XM_014156076.1	annexin A7-like	0.137285	0.0134178	0.732009
LOC106572862	LOC106572862	XM_014147404.1	probable G-protein coupled receptor 61	-0.171175	0.0134388	0.732009
LOC106582235	LOC106582235	XM_014165101.1	WD repeat and FYVE domain-containing protein 2%2C transcript variant X1	-0.0886818	0.0133813	0.732009
LOC106593654	LOC106593654	XM_014185022.1	zinc fingers and homeoboxes protein 2-like	0.107852	0.013442	0.732009
LOC106566057	LOC106566057	NA	NA	-0.176092	0.0134713	0.732494
LOC106604106	cltb	XM_014198505.1	clathrin%2C light chain B%2C transcript variant X2	0.113982	0.0137867	0.734567
LOC106604686	LOC106604686	XM_014199593.1	cystine/glutamate transporter-like%2C transcript variant X2	-0.255421	0.0140158	0.734567
LOC106604763	LOC106604763	XM_014199775.1	synaptotagmin-like protein 4%2C transcript variant X5	-0.212012	0.0140852	0.734567
LOC106607974	LOC106607974	XR_001329353.1	uncharacterized LOC106607974	0.221244	0.0139392	0.734567
LOC106608718	LOC106608718	XM_014206817.1	neuroligin-2-like%2C transcript variant X1	-0.342047	0.013933	0.734567
LOC106609747	LOC106609747	XR_001329752.1	uncharacterized LOC106609747	0.421223	0.0139225	0.734567
LOC106563956	LOC106563956	XM_014129910.1	tripartite motif-containing protein 35-like	-0.232656	0.0138844	0.734567
LOC106564628	LOC106564628	XM_014130795.1	RING finger protein 122-like	0.204544	0.0139807	0.734567
LOC106564871	LOC106564871	XM_014131351.1	cytoplasmic phosphatidylinositol transfer protein 1-like%2C transcript variant X3	-0.170007	0.0136527	0.734567
LOC106565863	LOC106565863	XM_014133468.1	ankyrin repeat and SAM domain-containing protein 1A-like%2C transcript variant X3	0.20164	0.0139309	0.734567
LOC106566349	LOC106566349	XM_014134279.1	FYVE%2C RhoGEF and PH domain-containing protein 1-like	0.225551	0.0140468	0.734567
LOC106566494	slc6a8	XM_014134576.1	solute carrier family 6 (neurotransmitter transporter)%2C member 8	-0.300977	0.0138802	0.734567
LOC106569491	LOC106569491	XM_014140884.1	C-X-C chemokine receptor type 4-like	0.304165	0.0137907	0.734567
LOC106571397	LOC106571397	XM_014144445.1	tetratricopeptide repeat protein 13-like%2C transcript variant X6	-0.126696	0.0141001	0.734567
LOC106572200	tp73	XM_014146166.1	tumor protein p73%2C transcript variant X3	0.15412	0.0140612	0.734567
LOC106572110	LOC106572110	XM_014145959.1	partitioning defective 6 homolog beta-like	-0.118015	0.0141012	0.734567
LOC106574596	LOC106574596	XM_014150572.1	traf2 and NCK-interacting protein kinase-like	-0.503053	0.0140594	0.734567
LOC106575132	LOC106575132	XM_014151360.1	zinc finger protein 385B-like%2C transcript variant X6	-0.303446	0.0137168	0.734567
LOC106577332	LOC106577332	XM_014155296.1	probable serine/threonine-protein kinase kinX	0.188802	0.0140937	0.734567
LOC106577829	LOC106577829	XM_014156191.1	uncharacterized LOC106577829	-0.119852	0.0135456	0.734567
LOC106581133	LOC106581133	XM_014162954.1	histone H4 transcription factor-like%2C transcript variant X1	0.13663	0.0135567	0.734567
LOC106583167	LOC106583167	XM_014167033.1	class E basic helix-loop-helix protein 40-like	0.213387	0.0136075	0.734567
LOC106583957	LOC106583957	XM_014168670.1	transmembrane 4 L6 family member 1-like	0.286492	0.0138946	0.734567
LOC106589344	LOC106589344	XM_014179187.1	uncharacterized LOC106589344%2C transcript variant X1	-0.476198	0.0136452	0.734567
LOC106589414	LOC106589414	XM_014179383.1	inactive ubiquitin carboxyl-terminal hydrolase 54-like%2C transcript variant X4	-0.468321	0.0136616	0.734567
LOC106589947	LOC106589947	XM_014180403.1	cAMP and cAMP-inhibited cGMP 3'%2C5'-cyclic phosphodiesterase 10A-like	-0.707005	0.0139284	0.734567
LOC106591172	LOC106591172	XM_014182368.1	LETM1 and EF-hand domain-containing protein 1%2C mitochondrial-like	-0.345328	0.0138671	0.734567
LOC106593716	LOC106593716	XM_014185084.1	LETM1 and EF-hand domain-containing protein 1%2C mitochondrial-like	-0.472172	0.013878	0.734567
LOC106592723	LOC106592723	XM_014184046.1	probable glycoprotein hormone G-protein coupled receptor	-0.429458	0.0138519	0.734567
LOC106565253	LOC106565253	XM_014132172.1	protein turtle homolog A-like%2C transcript variant X3	-0.149678	0.0141295	0.734977
LOC106584872	LOC106584872	XM_014170477.1	EGF-containing fibulin-like extracellular matrix protein 1%2C transcript variant X1	0.133187	0.0141945	0.735262
LOC106613803	LOC106613803	XM_014216429.1	C2 calcium-dependent domain-containing protein 4C-like%2C transcript variant X3	-0.270763	0.0141962	0.735262
LOC106596928	LOC106596928	XM_014188172.1	zinc fingers and homeoboxes protein 2-like	0.105819	0.0141616	0.735262
LOC106595140	LOC106595140	XM_014186516.1	inactive serine protease PAMR1-like	0.267863	0.0142279	0.735846
LOC106610613	LOC106610613	XM_014210022.1	serine/threonine-protein kinase WNK4-like	-0.35097	0.0145303	0.736989
LOC106563402	LOC106563402	XR_001319249.1	uncharacterized LOC106563402	1.78807	0.0144268	0.736989
LOC106574107	LOC106574107	XM_014149680.1	CDC42 small effector protein 1-like	0.155498	0.0147447	0.736989
LOC106575512	LOC106575512	XM_014152053.1	SH2 domain-containing adapter protein E-like	0.174184	0.0145244	0.736989
LOC106586193	LOC106586193	XM_014173179.1	dispanin subfamily A member 2b-like	0.250449	0.014707	0.736989
LOC106600009	LOC106600009	XM_014191347.1	elongation factor 2-like	0.159576	0.0144391	0.736989
LOC106601720	LOC106601720	NA	NA	0.670426	0.0148233	0.736989
LOC106605928	LOC106605928	XM_014201932.1	uncharacterized LOC106605928%2C transcript variant X3	0.237222	0.0147887	0.736989
LOC106609522	LOC106609522	XM_014208439.1	ras association domain-containing protein 8-like%2C transcript variant X1	0.211361	0.0147174	0.736989
LOC106613332	LOC106613332	NM_001146582.1	Galectin-4	-0.395367	0.0148047	0.736989
LOC106560328	LOC106560328	XR_001318573.1	uncharacterized LOC106560328	0.233211	0.0143996	0.736989
LOC106563888	LOC106563888	XM_014129826.1	UPF0769 protein C21orf59 homolog	0.32678	0.0145168	0.736989
LOC106565872	LOC106565872	XM_014133505.1	membrane-associated guanylate kinase%2C WW and PDZ domain-containing protein 3-like%2C transcript variant X4	-0.347295	0.014617	0.736989
LOC106572524	LOC106572524	XM_014146760.1	citrate synthase%2C mitochondrial-like	-0.0933068	0.0147474	0.736989
LOC106574443	LOC106574443	XM_014150341.1	beta-galactoside alpha-2%2C6-sialyltransferase 2-like	0.133997	0.0144731	0.736989
LOC106574625	LOC106574625	XM_014150616.1	rho guanine nucleotide exchange factor 7-like%2C transcript variant X2	0.151975	0.0143364	0.736989
LOC106574896	LOC106574896	XM_014151027.1	cell surface A33 antigen-like	0.460558	0.0146336	0.736989
LOC106578371	LOC106578371	XM_014157090.1	tumor necrosis factor ligand superfamily member 10-like	0.173673	0.0145477	0.736989
LOC106579199	LOC106579199	XM_014158880.1	putative protein MSS51 homolog%2C mitochondrial	-0.463623	0.0148011	0.736989
LOC106582012	LOC106582012	XM_014164646.1	importin subunit alpha-4-like	-0.566876	0.0147802	0.736989
LOC106583702	LOC106583702	XM_014168206.1	ceramide synthase 5-like	-0.193418	0.0144725	0.736989
LOC106587003	LOC106587003	XM_014174788.1	surfeit locus protein 4-like	0.205479	0.0145923	0.736989
LOC106587812	LOC106587812	XM_014176455.1	guanosine-3'%2C5'-bis(diphosphate) 3'-pyrophosphohydrolase MESH1-like	-0.359097	0.0147767	0.736989
LOC106596168	LOC106596168	XM_014187487.1	ras-related protein Rab-11A-like	-0.510592	0.0147549	0.736989
LOC106593275	LOC106593275	XM_014184611.1	60S ribosomal protein L18a-like	0.225186	0.0145294	0.736989
LOC106595233	LOC106595233	XM_014186613.1	splicing factor U2AF 65 kDa subunit-like	0.211242	0.0145919	0.736989
LOC106598603	LOC106598603	XM_014189633.1	ectonucleotide pyrophosphatase/phosphodiesterase family member 2-like	0.464736	0.0143633	0.736989
LOC106596415	LOC106596415	XM_014187708.1	TRPM8 channel-associated factor homolog	0.169055	0.0145046	0.736989
LOC106606698	LOC106606698	XM_014203145.1	gamma-2-syntrophin-like%2C transcript variant X2	-0.31745	0.015149	0.739934
LOC106603468	LOC106603468	XM_014197213.1	SAM and SH3 domain-containing protein 1-like%2C transcript variant X3	-0.23478	0.0152066	0.739934
LOC106574010	LOC106574010	XR_001321456.1	uncharacterized LOC106574010	-0.32846	0.0154132	0.739934
LOC106578002	LOC106578002	XM_014156519.1	TBC1 domain family member 15-like	-0.174807	0.0151104	0.739934
LOC106578502	LOC106578502	XM_014157378.1	uncharacterized LOC106578502	-0.315996	0.0152361	0.739934
LOC106601366	LOC106601366	XM_014193543.1	tetraspanin-1-like	-0.369049	0.0150761	0.739934
LOC106602263	LOC106602263	XM_014194786.1	polycystin-2-like%2C transcript variant X1	0.157483	0.0153032	0.739934
LOC106602775	LOC106602775	XM_014195633.1	leucine-rich repeats and immunoglobulin-like domains protein 1%2C transcript variant X4	-0.187293	0.0151167	0.739934
LOC106604489	LOC106604489	XR_001328681.1	uncharacterized LOC106604489	0.31817	0.0154699	0.739934
LOC106605222	LOC106605222	XM_014200633.1	putative pre-mRNA-splicing factor ATP-dependent RNA helicase DHX16%2C transcript variant X1	0.128299	0.015196	0.739934
LOC106605631	LOC106605631	XM_014201489.1	transmembrane protein 91-like	0.150788	0.0154463	0.739934
LOC106612215	LOC106612215	XM_014213182.1	FH2 domain-containing protein 1-like	0.159901	0.0153435	0.739934
LOC106612674	LOC106612674	XM_014214077.1	tumor necrosis factor alpha-induced protein 2-like%2C transcript variant X1	-0.147028	0.0152053	0.739934
LOC106561241	LOC106561241	XM_014124969.1	CD9 antigen-like%2C transcript variant X2	0.157421	0.0149783	0.739934
LOC106561344	LOC106561344	XR_001318780.1	uncharacterized LOC106561344	-0.253613	0.0149686	0.739934
LOC106563737	LOC106563737	XM_014129564.1	hepatocyte cell adhesion molecule-like	-0.259323	0.0152658	0.739934
LOC106564552	sox10	XM_014130685.1	SRY (sex determining region Y)-box 10%2C transcript variant X1	0.319216	0.0152328	0.739934
LOC106564961	LOC106564961	XM_014131518.1	keratin%2C type I cytoskeletal 13	0.206534	0.0151215	0.739934
LOC106566911	LOC106566911	NA	NA	0.151485	0.0151104	0.739934
LOC106566865	LOC106566865	XM_014135372.1	pleckstrin homology domain-containing family M member 2-like%2C transcript variant X4	-0.124426	0.0150592	0.739934
LOC106566974	LOC106566974	XM_014135683.1	keratin%2C type II cytoskeletal cochleal-like	0.288192	0.0153864	0.739934
LOC106569973	LOC106569973	XM_014141769.1	poliovirus receptor-like%2C transcript variant X1	0.180359	0.0152914	0.739934
LOC106572367	LOC106572367	XM_014146444.1	twist-related protein 2-like	0.297725	0.0154787	0.739934
LOC106572486	LOC106572486	XM_014146710.1	transmembrane protein 198-like	0.26288	0.0149477	0.739934
LOC106573750	LOC106573750	XM_014149084.1	membrane-bound transcription factor site-1 protease-like	0.0960124	0.0154237	0.739934
LOC100500786	LOC100500786	XM_014158370.1	arginase-1%2C transcript variant X3	-0.22255	0.0150341	0.739934
LOC106583121	LOC106583121	XM_014166953.1	ethanolamine kinase 1-like	-0.30967	0.0150019	0.739934
LOC106586567	vtcn1	XM_014173998.1	V-set domain containing T cell activation inhibitor 1	-0.273862	0.0154291	0.739934
LOC106596609	LOC106596609	XM_014187881.1	trichohyalin-like	-0.503134	0.0154202	0.739934
LOC106578543	LOC106578543	XM_014157500.1	collagen triple helix repeat-containing protein 1-like%2C transcript variant X2	0.246318	0.0155617	0.739974
LOC106613081	LOC106613081	XM_014214981.1	RNA-binding protein Musashi homolog 2-like%2C transcript variant X1	-0.274658	0.0155471	0.739974
LOC106565045	LOC106565045	XR_001319592.1	uncharacterized LOC106565045%2C transcript variant X2	0.36051	0.0155054	0.739974
LOC106575750	LOC106575750	XM_014152425.1	histone-lysine N-methyltransferase SETDB2-like%2C transcript variant X1	0.152078	0.0155468	0.739974
LOC106613154	LOC106613154	NA	NA	0.347628	0.0156529	0.740107
LOC106574204	LOC106574204	XM_014149873.1	complement C1r-A subcomponent-like%2C transcript variant X1	0.21574	0.0158995	0.740107
LOC106589522	LOC106589522	XM_014179612.1	paralemmin-3-like	-0.276341	0.0157479	0.740107
LOC106599971	LOC106599971	XM_014191302.1	serine/threonine-protein kinase STK11-like%2C transcript variant X1	-0.0994544	0.01569	0.740107
LOC106601607	LOC106601607	XM_014193943.1	STE20-related kinase adapter protein alpha-like%2C transcript variant X1	0.155964	0.0157423	0.740107
LOC106604030	LOC106604030	XR_001328568.1	serine/threonine-protein kinase DCLK1-like%2C transcript variant X2	-0.356712	0.0158803	0.740107
LOC106607709	LOC106607709	XM_014204954.1	cannabinoid receptor type 1A%2C transcript variant X1	-0.363206	0.0157685	0.740107
LOC106608983	LOC106608983	XM_014207281.1	zinc finger protein 36%2C C3H1 type-like 3	-0.178126	0.0159346	0.740107
LOC106610159	LOC106610159	XM_014209329.1	polypeptide N-acetylgalactosaminyltransferase-like 6	-0.336281	0.0158828	0.740107
LOC106563416	LOC106563416	XM_014128968.1	suppressor of tumorigenicity 14 protein-like	-0.14818	0.0159238	0.740107
LOC106571283	LOC106571283	XM_014144182.1	gap junction beta-7 protein-like%2C transcript variant X2	-0.256928	0.0156513	0.740107
LOC106572509	LOC106572509	XM_014146738.1	plexin-A2-like%2C transcript variant X1	-0.560479	0.0158436	0.740107
LOC106575089	LOC106575089	XM_014151270.1	alpha-1%2C6-mannosylglycoprotein 6-beta-N-acetylglucosaminyltransferase A-like	-0.094744	0.0156464	0.740107
LOC106577493	LOC106577493	XM_014155533.1	VPS10 domain-containing receptor SorCS2-like%2C transcript variant X6	-0.206882	0.0158895	0.740107
LOC106579643	LOC106579643	XM_014159749.1	twisted gastrulation protein homolog 1-A-like%2C transcript variant X1	0.133698	0.0159211	0.740107
LOC106586145	LOC106586145	XM_014173047.1	signal transducer and activator of transcription 4-like%2C transcript variant X1	-0.138786	0.0158668	0.740107
LOC106587669	LOC106587669	XM_014176252.1	transient receptor potential cation channel subfamily M member 7-like	-0.187939	0.0157351	0.740107
LOC106589340	LOC106589340	XM_014179184.1	somatostatin receptor type 2-like	0.254334	0.0156031	0.740107
LOC106563467	LOC106563467	XM_014129082.1	heat shock protein beta-11-like	-0.414342	0.0160768	0.743887
LOC106584819	LOC106584819	XM_014170425.1	atlastin-2-like%2C transcript variant X2	-0.154301	0.0161098	0.743887
LOC106583026	LOC106583026	XM_014166767.1	prickle-like protein 2%2C transcript variant X2	0.166531	0.01614	0.743887
LOC106589037	LOC106589037	XM_014178689.1	serine/threonine-protein kinase Sgk1-like	-0.312281	0.0160986	0.743887
LOC106598924	LOC106598924	XM_014189951.1	probable serine carboxypeptidase CPVL	0.19889	0.0161398	0.743887
LOC106590809	LOC106590809	XM_014181966.1	histone-lysine N-methyltransferase SUV420H1-like	-0.224611	0.0160725	0.743887
LOC106578216	LOC106578216	XM_014156861.1	tetratricopeptide repeat protein 39B-like	-0.266633	0.016176	0.744594
LOC106581635	dach1	XM_014163783.1	dachshund family transcription factor 1%2C transcript variant X3	-0.368269	0.0161995	0.74472
LOC106587233	LOC106587233	XM_014175428.1	UPF0583 protein C15orf59 homolog%2C transcript variant X1	0.288171	0.016283	0.746739
LOC106590661	LOC106590661	XM_014181816.1	eyes absent homolog 1%2C transcript variant X9	-0.406683	0.0162849	0.746739
LOC106575133	LOC106575133	XM_014151366.1	microfibrillar-associated protein 5-like	0.25912	0.016358	0.746882
LOC106608868	LOC106608868	XM_014207055.1	prostate-associated microseminoprotein-like%2C transcript variant X1	-0.430893	0.0164125	0.746882
LOC106575573	LOC106575573	XM_014152162.1	chloride intracellular channel protein 4-like%2C transcript variant X4	-0.205807	0.0163947	0.746882
LOC106579174	ptprh	XM_014158809.1	protein tyrosine phosphatase%2C receptor type%2C H	-0.129405	0.0164057	0.746882
LOC106581265	LOC106581265	XR_001323056.1	RNA-binding protein Musashi homolog 2-like%2C transcript variant X9	-0.181255	0.0163768	0.746882
LOC106590881	LOC106590881	XM_014182057.1	pancreatic progenitor cell differentiation and proliferation factor B-like	0.352925	0.0163623	0.746882
LOC106603900	LOC106603900	XM_014198118.1	putative ammonium transporter 1%2C transcript variant X1	0.136501	0.0164665	0.748396
LOC106566249	LOC106566249	XM_014134140.1	stabilin-2-like	-0.376959	0.0164945	0.748723
LOC106588090	LOC106588090	XM_014176761.1	rho GDP-dissociation inhibitor 1-like	0.112363	0.0165526	0.749468
LOC106573468	LOC106573468	XM_014148549.1	ras and EF-hand domain-containing protein-like%2C transcript variant X2	-0.144737	0.0165464	0.749468
LOC106602412	LOC106602412	XM_014195034.1	uncharacterized LOC106602412%2C transcript variant X3	0.131896	0.0166169	0.749678
LOC106565013	slc29a1	XM_014131571.1	solute carrier family 29 (equilibrative nucleoside transporter)%2C member 1%2C transcript variant X2	-0.199681	0.0166133	0.749678
LOC106590214	sdcbp	XM_014180982.1	syndecan binding protein (syntenin)%2C transcript variant X1	-0.305733	0.0166197	0.749678
LOC106607863	enah	XM_014205310.1	enabled homolog (Drosophila)%2C transcript variant X4	-0.164951	0.0166452	0.74989
LOC100195293	fbln1	NM_001140322.1	fibulin 1	0.281241	0.016683	0.749953
LOC106565210	LOC106565210	XR_001319628.1	uncharacterized LOC106565210	0.294153	0.0166883	0.749953
LOC106602558	LOC106602558	XM_014195256.1	NACHT%2C LRR and PYD domains-containing protein 3-like%2C transcript variant X1	-0.868364	0.0167906	0.750593
LOC106562874	LOC106562874	XM_014127936.1	alpha-N-acetylgalactosaminide alpha-2%2C6-sialyltransferase 6-like%2C transcript variant X3	-0.315366	0.0168068	0.750593
LOC106568439	LOC106568439	XR_001320291.1	RAB6A-GEF complex partner protein 1-like%2C transcript variant X4	-0.256007	0.0167699	0.750593
LOC106585254	LOC106585254	XM_014171263.1	tetratricopeptide repeat protein 28-like	-0.362679	0.0167905	0.750593
LOC106595083	LOC106595083	XM_014186457.1	ectonucleotide pyrophosphatase/phosphodiesterase family member 2-like	0.27084	0.0167279	0.750593
LOC106574590	LOC106574590	XM_014150571.1	histone deacetylase 9-B-like%2C transcript variant X2	-0.256947	0.0168793	0.751075
LOC106580679	LOC106580679	XM_014162001.1	lamin-A-like	0.170285	0.0169961	0.751075
LOC106608829	LOC106608829	XM_014207000.1	transmembrane protein 88-like	0.26984	0.0170262	0.751075
LOC106612719	LOC106612719	XM_014214159.1	NTPase KAP family P-loop domain-containing protein 1-like%2C transcript variant X1	-0.273476	0.0169153	0.751075
LOC106565229	LOC106565229	XM_014132108.1	keratin%2C type I cytoskeletal 18-like	0.183593	0.016962	0.751075
LOC106571157	LOC106571157	XM_014143895.1	XK-related protein 5-like	0.20961	0.0170007	0.751075
LOC106585137	LOC106585137	XM_014171005.1	leukocyte surface antigen CD53-like	-0.181589	0.0168396	0.751075
LOC106588966	LOC106588966	XM_014178555.1	serine-aspartate repeat-containing protein F-like%2C transcript variant X2	0.279101	0.0169242	0.751075
LOC106590508	LOC106590508	XR_001325054.1	uncharacterized LOC106590508	0.287644	0.0170155	0.751075
LOC106599346	LOC106599346	XM_014190541.1	leucine-rich repeat-containing protein 17-like	0.287667	0.0169616	0.751075
LOC106608827	LOC106608827	XR_001329590.1	uncharacterized LOC106608827	-0.308859	0.0171149	0.751596
LOC106609244	LOC106609244	XM_014207806.1	uncharacterized LOC106609244	-0.276284	0.0171481	0.751596
LOC100306807	egln2	NM_001165346.1	Egl nine homolog 2	0.129807	0.0171806	0.751596
LOC106568470	LOC106568470	XM_014138836.1	mothers against decapentaplegic homolog 7-like	-0.144148	0.0171521	0.751596
LOC106582980	LOC106582980	XM_014166639.1	kelch domain-containing protein 7A-like	-0.429665	0.0171538	0.751596
LOC106586679	sytl5	XM_014174205.1	synaptotagmin-like 5%2C transcript variant X2	-0.210155	0.0171231	0.751596
LOC106586915	LOC106586915	XM_014174661.1	desmin-like	-0.342234	0.0171842	0.751596
LOC100380800	ngap	NM_001173922.1	Ras GTPase-activating protein nGAP	0.100817	0.0172106	0.751837
LOC106600821	wipf2	XM_014192520.1	WAS/WASL interacting protein family%2C member 2	0.152753	0.0172333	0.751915
LOC106612243	LOC106612243	XM_014213232.1	pre-mRNA-splicing factor SLU7-like%2C transcript variant X1	0.261214	0.017467	0.753923
LOC106613188	LOC106613188	XM_014215199.1	neuronal acetylcholine receptor subunit alpha-9-like%2C transcript variant X3	0.393228	0.0173838	0.753923
LOC106560584	mfi2	XM_014123614.1	antigen p97 (melanoma associated) identified by monoclonal antibodies 133.2 and 96.5	0.320439	0.0174115	0.753923
LOC106564645	LOC106564645	XM_014130818.1	protein CYR61-like	0.182724	0.017362	0.753923
LOC106565529	LOC106565529	XM_014132766.1	rho guanine nucleotide exchange factor 25-like	0.229734	0.017333	0.753923
LOC106567978	LOC106567978	XM_014137917.1	cytospin-B-like%2C transcript variant X3	-0.117004	0.0173886	0.753923
LOC106568394	LOC106568394	XM_014138702.1	chondroitin sulfate proteoglycan 4-like	0.26108	0.0173384	0.753923
LOC106569170	LOC106569170	XM_014140223.1	desmocollin-2-like	0.277667	0.0174501	0.753923
LOC106582430	LOC106582430	XM_014165536.1	claudin-10-like%2C transcript variant X2	-0.327588	0.0174888	0.753923
LOC106585578	LOC106585578	XM_014171958.1	mitoferrin-1-like%2C transcript variant X4	-0.23355	0.0174852	0.753923
LOC106574226	LOC106574226	XM_014149930.1	transmembrane protein 107-like%2C transcript variant X2	0.215629	0.0175566	0.754138
LOC106585752	LOC106585752	XM_014172329.1	nucleoplasmin-like protein ANO39	-0.27255	0.0175551	0.754138
LOC106570627	LOC106570627	XM_014143091.1	CLIP-associating protein 2-like	0.116155	0.0175483	0.754138
LOC106570958	LOC106570958	XM_014143738.1	estrogen-related receptor gamma-like%2C transcript variant X3	-0.325699	0.0187083	0.754472
LOC106603017	slirp	XM_014196120.1	SRA stem-loop interacting RNA binding protein	-0.54945	0.0185615	0.754472
LOC106606541	LOC106606541	XM_014202817.1	neuroblast differentiation-associated protein AHNAK-like	0.435369	0.018288	0.754472
LOC106561770	LOC106561770	XM_014126012.1	ras-GEF domain-containing family member 1B-B-like	0.211705	0.0189876	0.754472
LOC106563948	LOC106563948	XM_014129920.1	mothers against decapentaplegic homolog 4-like%2C transcript variant X4	0.110238	0.0184013	0.754472
LOC106564097	LOC106564097	XM_014130093.1	pikachurin-like	-0.711008	0.0184663	0.754472
LOC106572311	LOC106572311	XM_014146353.1	methyl-CpG-binding domain protein 2-like	-0.175199	0.0187491	0.754472
LOC106579570	LOC106579570	XM_014159629.1	regulating synaptic membrane exocytosis protein 2-like%2C transcript variant X4	-0.201227	0.0179271	0.754472
LOC106591591	LOC106591591	XM_014182806.1	glucagon receptor-like	-0.250929	0.0188928	0.754472
LOC106592205	LOC106592205	XM_014183526.1	glucagon receptor-like	-0.297181	0.0181174	0.754472
LOC100195519	il2rb	XM_014192421.1	interleukin 2 receptor%2C beta%2C transcript variant X1	0.159299	0.0184208	0.754472
LOC106601364	LOC106601364	XM_014193540.1	ras-related protein Rab-3D-like%2C transcript variant X1	-0.200808	0.0177532	0.754472
LOC106603340	qpctl	XM_014196898.1	glutaminyl-peptide cyclotransferase-like	0.538907	0.0178132	0.754472
LOC106603524	LOC106603524	XM_014197341.1	autism susceptibility gene 2 protein-like%2C transcript variant X8	-0.173209	0.0187435	0.754472
LOC106604119	LOC106604119	XM_014198523.1	protein FAM193B-like	0.146812	0.0184317	0.754472
LOC106604309	LOC106604309	XM_014198821.1	forkhead box protein I1-ema-like%2C transcript variant X1	-0.165333	0.0181452	0.754472
LOC106604504	LOC106604504	XM_014199171.1	uncharacterized LOC106604504	0.422879	0.0180292	0.754472
LOC106605121	LOC106605121	XM_014200450.1	protein OSCP1-like	-0.10471	0.0181357	0.754472
LOC106605634	LOC106605634	XM_014201494.1	neural cell adhesion molecule 1-B-like%2C transcript variant X2	0.337119	0.0188674	0.754472
LOC106605850	LOC106605850	XM_014201826.1	uncharacterized LOC106605850	0.346387	0.0189984	0.754472
LOC106605986	LOC106605986	XM_014202028.1	RUN domain-containing protein 3B-like	-0.240419	0.0179461	0.754472
LOC106606171	LOC106606171	XM_014202303.1	beta-microseminoprotein-like	0.453228	0.0187161	0.754472
LOC106606661	LOC106606661	XM_014203002.1	parvalbumin beta-like	-0.300656	0.0187906	0.754472
LOC106607212	LOC106607212	XM_014203938.1	sphingosine 1-phosphate receptor 2-like%2C transcript variant X5	0.13501	0.0180562	0.754472
LOC106607643	LOC106607643	XM_014204800.1	MAP/microtubule affinity-regulating kinase 3-like%2C transcript variant X11	-0.117021	0.0189497	0.754472
LOC106608164	LOC106608164	XM_014205940.1	zinc finger protein 36%2C C3H1 type-like 1%2C transcript variant X5	0.177236	0.0186558	0.754472
LOC106608256	LOC106608256	XM_014206109.1	formin-like%2C transcript variant X2	-0.222317	0.0177492	0.754472
LOC106608273	LOC106608273	XM_014206129.1	delta-like protein 4	-0.168982	0.018257	0.754472
LOC106612235	ccdc69	XM_014213220.1	coiled-coil domain containing 69%2C transcript variant X2	-0.168611	0.0188404	0.754472
LOC106613220	LOC106613220	XM_014215261.1	PCTP-like protein	-0.230947	0.0177498	0.754472
LOC106613633	LOC106613633	XR_001330531.1	cAMP-specific 3'%2C5'-cyclic phosphodiesterase 4D-like	-0.185204	0.0186439	0.754472
LOC106560322	LOC106560322	XM_014123123.1	gelsolin-like%2C transcript variant X2	0.112559	0.0185186	0.754472
LOC106563681	LOC106563681	XM_014129473.1	tumor necrosis factor ligand superfamily member 10-like	0.197824	0.018445	0.754472
LOC106564633	LOC106564633	XR_001319507.1	uncharacterized LOC106564633	0.222974	0.0186467	0.754472
LOC106565096	LOC106565096	XM_014131802.1	phosphatidylinositol 4-phosphate 3-kinase C2 domain-containing subunit beta-like	-0.218778	0.0178703	0.754472
LOC106566076	LOC106566076	XM_014133897.1	adenosine receptor A3-like	-0.624068	0.0188529	0.754472
LOC106567826	LOC106567826	XM_014137592.1	zinc finger and SCAN domain-containing protein 21-like	-0.206476	0.0185695	0.754472
LOC106572251	LOC106572251	XM_014146288.1	nucleolar protein 4-like%2C transcript variant X1	-0.16375	0.0179157	0.754472
LOC106572142	LOC106572142	XM_014146026.1	cytochrome c1-like	0.259289	0.0176505	0.754472
LOC106572584	LOC106572584	XM_014146897.1	transcription factor NF-E2 45 kDa subunit-like%2C transcript variant X2	0.335749	0.0182376	0.754472
LOC106572701	LOC106572701	XM_014147092.1	adenylate cyclase type 6-like%2C transcript variant X1	-0.265737	0.018393	0.754472
LOC106573344	LOC106573344	XM_014148315.1	furin-like%2C transcript variant X4	-0.165131	0.0176667	0.754472
LOC106575311	LOC106575311	XM_014151768.1	heparan-sulfate 6-O-sulfotransferase 3-like	0.43669	0.0179988	0.754472
LOC106575729	LOC106575729	XM_014152390.1	histone-lysine N-methyltransferase SETDB2-like%2C transcript variant X1	0.162968	0.0189815	0.754472
LOC106578227	LOC106578227	XM_014156878.1	calcium uniporter regulatory subunit MCUb%2C mitochondrial-like	0.106439	0.0177504	0.754472
LOC106578545	LOC106578545	NA	NA	0.290598	0.0182278	0.754472
LOC106578966	LOC106578966	XM_014158298.1	pantothenate kinase 1-like%2C transcript variant X2	-0.103928	0.0187956	0.754472
LOC106579597	LOC106579597	XM_014159656.1	5'-AMP-activated protein kinase subunit gamma-2-like%2C transcript variant X9	-0.144903	0.0189912	0.754472
LOC106580229	LOC106580229	XM_014161054.1	annexin A1-like	0.221262	0.0184515	0.754472
LOC106580892	LOC106580892	NA	NA	0.338336	0.018665	0.754472
LOC100195711	aaad	NM_001140740.1	Arylacetamide deacetylase	0.176091	0.0179099	0.754472
LOC106581661	LOC106581661	XM_014163863.1	C-X-C chemokine receptor type 1-like	-0.280666	0.018371	0.754472
LOC106582568	tmem169	XM_014165790.1	transmembrane protein 169%2C transcript variant X10	0.247812	0.0184713	0.754472
LOC106582748	LOC106582748	XM_014166136.1	importin-9-like	0.122277	0.0181002	0.754472
LOC106585453	LOC106585453	XM_014171674.1	serine/threonine-protein kinase N2-like%2C transcript variant X2	-0.272312	0.0190316	0.754472
LOC106586978	cmya5	XM_014174766.1	cardiomyopathy associated 5	-0.340074	0.0176387	0.754472
LOC106587075	LOC106587075	XM_014175009.1	neuron navigator 2-like%2C transcript variant X12	-0.117962	0.0190154	0.754472
LOC106588437	LOC106588437	XM_014177437.1	tyrosine-protein kinase STYK1-like%2C transcript variant X2	-0.131836	0.0176742	0.754472
LOC100195595	tmem65	NM_001140624.1	transmembrane protein 65	-0.210245	0.0189082	0.754472
LOC106588781	topaz1	XM_014178194.1	testis and ovary specific PAZ domain containing 1%2C transcript variant X9	0.437045	0.018565	0.754472
LOC106589342	LOC106589342	XM_014179186.1	transcription factor Sox-9-A-like	0.160464	0.0184407	0.754472
LOC106589397	LOC106589397	XM_014179315.1	cGMP-dependent protein kinase 1%2C transcript variant X6	-0.195077	0.0182172	0.754472
LOC106589841	LOC106589841	XM_014180236.1	ADP-ribosylation factor-like protein 3	0.178959	0.0184525	0.754472
LOC106589861	LOC106589861	XM_014180265.1	hepatic leukemia factor-like	-0.408992	0.0187881	0.754472
LOC106592433	LOC106592433	XR_001325638.1	uncharacterized LOC106592433	0.178514	0.0185287	0.754472
LOC106595295	LOC106595295	XM_014186668.1	thrombospondin type-1 domain-containing protein 4-like	0.657497	0.0185979	0.754472
LOC106593039	LOC106593039	XM_014184383.1	BRCA1-associated ATM activator 1-like	0.202828	0.0186958	0.754472
LOC106600206	LOC106600206	XM_014191529.1	wiskott-Aldrich syndrome protein homolog	0.157927	0.0178474	0.754472
LOC106595518	LOC106595518	XM_014186887.1	inactive serine protease PAMR1-like	0.286611	0.0185762	0.754472
LOC106597359	LOC106597359	XM_014188558.1	mucin-2-like	-0.686555	0.0176347	0.754472
LOC106560798	LOC106560798	XM_014124088.1	potassium/sodium hyperpolarization-activated cyclic nucleotide-gated channel 1-like	-0.27515	0.0194347	0.754652
LOC106574068	LOC106574068	XM_014149610.1	beta-chimaerin-like	0.163537	0.0191873	0.754652
LOC106598826	LOC106598826	XR_001327294.1	uncharacterized LOC106598826	-0.288847	0.019337	0.754652
LOC106600778	LOC106600778	XM_014192431.1	cell wall protein IFF6-like	0.644797	0.0194665	0.754652
LOC106606275	LOC106606275	XM_014202420.1	meteorin-like protein	0.14682	0.019088	0.754652
LOC106566416	LOC106566416	XM_014134427.1	proline-rich extensin-like protein EPR1%2C transcript variant X4	-0.477945	0.0194064	0.754652
LOC106566918	LOC106566918	XM_014135522.1	SAM pointed domain-containing Ets transcription factor-like	-0.22233	0.0193661	0.754652
LOC106570767	psmg2	XM_014143257.1	proteasome (prosome%2C macropain) assembly chaperone 2%2C transcript variant X2	0.12453	0.0194268	0.754652
LOC106571652	zfp36l1	XM_014144961.1	ZFP36 ring finger protein-like 1	0.142261	0.0193928	0.754652
LOC106573743	pard6a	XM_014149076.1	par-6 family cell polarity regulator alpha	0.473591	0.0193552	0.754652
LOC100136496	LOC100136496	NM_001123608.1	FIP2-like	-0.202912	0.0194974	0.754652
LOC106578655	LOC106578655	XM_014157694.1	transcriptional activator GLI3-like	-0.293103	0.0194838	0.754652
LOC106580130	LOC106580130	XM_014160837.1	formin-binding protein 1-like%2C transcript variant X1	-0.205413	0.0192657	0.754652
LOC106580340	LOC106580340	XM_014161250.1	eukaryotic translation initiation factor 4E-binding protein 2-like	0.19497	0.0193767	0.754652
LOC106581493	sucnr1	XM_014163571.1	succinate receptor 1%2C transcript variant X3	-0.305164	0.0193111	0.754652
LOC106581519	LOC106581519	XM_014163616.1	small G protein signaling modulator 2-like	-0.287204	0.0194222	0.754652
LOC106581655	LOC106581655	XM_014163838.1	P2Y purinoceptor 8-like%2C transcript variant X1	0.272513	0.0194973	0.754652
LOC106584139	LOC106584139	XM_014169054.1	UDP-N-acetylhexosamine pyrophosphorylase-like%2C transcript variant X2	-0.124068	0.0194316	0.754652
LOC106587159	LOC106587159	XM_014175239.1	sulfotransferase family cytosolic 2B member 1-like	-0.438929	0.0193897	0.754652
LOC106587720	LOC106587720	XM_014176324.1	EGF-like repeat and discoidin I-like domain-containing protein 3	0.269398	0.01911	0.754652
LOC106594361	LOC106594361	XM_014185718.1	laminin subunit alpha-5-like	-0.457834	0.0191984	0.754652
LOC106593190	LOC106593190	XM_014184524.1	N-acetylglucosamine-6-sulfatase-like	-0.209907	0.019201	0.754652
LOC106606998	LOC106606998	XM_014203532.1	cyclic GMP-AMP synthase-like	0.225999	0.0198579	0.754903
LOC106562879	LOC106562879	NA	NA	-0.298749	0.0199636	0.754903
LOC106572555	LOC106572555	XM_014146839.1	cystatin-1-like%2C transcript variant X1	0.256606	0.0196097	0.754903
LOC106584902	LOC106584902	XM_014170581.1	cysteine-rich protein 2-binding protein-like%2C transcript variant X3	0.152028	0.0196847	0.754903
LOC106603285	LOC106603285	XM_014196743.1	kinase suppressor of Ras 1-like%2C transcript variant X5	-0.167766	0.0196851	0.754903
LOC106606534	LOC106606534	XM_014202803.1	interleukin-6 receptor subunit beta-like%2C transcript variant X2	0.1155	0.0199014	0.754903
LOC106608450	LOC106608450	XM_014206382.1	uncharacterized LOC106608450	-0.350987	0.0196571	0.754903
LOC106612697	LOC106612697	XM_014214118.1	interferon regulatory factor 2-binding protein 1-like%2C transcript variant X1	0.107504	0.0200209	0.754903
LOC106560995	LOC106560995	XM_014124510.1	protein phosphatase 1H-like%2C transcript variant X1	-0.139044	0.0201592	0.754903
LOC106560929	drc7	XM_014124395.1	dynein regulatory complex subunit 7%2C transcript variant X7	0.269024	0.0200557	0.754903
LOC106561886	kcnk5	XM_014126181.1	potassium channel%2C two pore domain subfamily K%2C member 5	-0.289072	0.0197306	0.754903
LOC100380593	lysm2	NM_001173878.1	LysM and peptidoglycan-binding domain-containing protein 2	0.129982	0.0200909	0.754903
LOC106563021	LOC106563021	XM_014128216.1	uncharacterized LOC106563021%2C transcript variant X2	-0.273469	0.0197985	0.754903
LOC106564473	LOC106564473	XM_014130583.1	max-interacting protein 1-like	-0.189634	0.0201041	0.754903
LOC106565125	zbtb40	XM_014131888.1	zinc finger and BTB domain containing 40%2C transcript variant X2	0.135606	0.0196423	0.754903
LOC106568684	LOC106568684	XM_014139242.1	disks large homolog 1-like%2C transcript variant X30	-0.18262	0.02016	0.754903
LOC106571809	LOC106571809	XM_014145276.1	methyltransferase-like protein 24	-0.264127	0.0198996	0.754903
LOC106572094	LOC106572094	XM_014145921.1	tyrosine-protein phosphatase non-receptor type 7-like	0.225943	0.0201749	0.754903
LOC106572459	LOC106572459	XM_014146665.1	solute carrier family 17 member 9-like	-0.124849	0.0200856	0.754903
LOC100195428	mmp9	NM_001140457.1	matrix metalloproteinase 9	0.761857	0.0198295	0.754903
LOC100286419	cl10a	NM_001146358.1	Claudin-10A	-0.206697	0.0198111	0.754903
LOC106578162	LOC106578162	XM_014156791.1	ATP-binding cassette sub-family G member 2-like	0.279955	0.0196942	0.754903
LOC106579672	LOC106579672	NA	NA	2.33846	0.0201292	0.754903
LOC106580571	LOC106580571	XM_014161772.1	chondroitin sulfate N-acetylgalactosaminyltransferase 1-like%2C transcript variant X2	0.368376	0.0199779	0.754903
LOC106582467	LOC106582467	XM_014165618.1	cytochrome c%2C transcript variant X3	-0.202301	0.0200423	0.754903
LOC106584160	LOC106584160	XM_014169097.1	bromodomain testis-specific protein-like%2C transcript variant X5	0.133679	0.0196512	0.754903
LOC106587679	LOC106587679	XM_014176264.1	NAD(P) transhydrogenase%2C mitochondrial-like	-0.123093	0.019891	0.754903
LOC106590204	LOC106590204	XR_001325016.1	ras-related protein Ral-A%2C transcript variant X2	-0.140283	0.019982	0.754903
LOC106597136	LOC106597136	XM_014188365.1	class E basic helix-loop-helix protein 40-like	0.228697	0.0201076	0.754903
LOC106592291	LOC106592291	XM_014183615.1	uncharacterized LOC106592291%2C transcript variant X1	-0.344486	0.0199919	0.754903
LOC106592749	LOC106592749	XM_014184073.1	ensconsin-like	-0.180507	0.0199289	0.754903
LOC106596665	LOC106596665	XR_001326732.1	uncharacterized LOC106596665	-0.312182	0.01986	0.754903
LOC106585991	LOC106585991	XM_014172750.1	transducin-like enhancer protein 4	-0.224555	0.020198	0.754982
LOC106577160	LOC106577160	XM_014154973.1	sodium/calcium exchanger 1-like%2C transcript variant X4	-0.415465	0.0202421	0.755061
LOC106591948	LOC106591948	XM_014183218.1	constitutive coactivator of PPAR-gamma-like protein 2%2C transcript variant X2	-0.404499	0.0202218	0.755061
LOC106609418	LOC106609418	XM_014208219.1	putative ferric-chelate reductase 1	-0.69517	0.0202668	0.7552
LOC106605241	LOC106605241	NA	NA	0.249637	0.0203121	0.755326
LOC106568027	LOC106568027	XM_014138034.1	homeobox protein cut-like 1%2C transcript variant X7	-0.301163	0.0203108	0.755326
LOC106609202	macrod2	XM_014207725.1	MACRO domain containing 2%2C transcript variant X1	-0.299985	0.0205091	0.755681
LOC106561256	LOC106561256	XM_014125029.1	dymeclin-like%2C transcript variant X3	-0.20778	0.0204523	0.755681
LOC106601405	LOC106601405	XM_014193599.1	alpha-1%2C6-mannosylglycoprotein 6-beta-N-acetylglucosaminyltransferase B-like%2C transcript variant X1	0.148906	0.0205163	0.755681
LOC106605647	LOC106605647	XM_014201518.1	mitochondrial folate transporter/carrier-like	0.221741	0.0205316	0.755681
LOC106611640	LOC106611640	XM_014212058.1	TBC1 domain family member 2A-like%2C transcript variant X5	0.118583	0.0205315	0.755681
LOC106613851	LOC106613851	XM_014216533.1	nuclear factor 1 C-type-like%2C transcript variant X9	-0.384416	0.0205169	0.755681
LOC106563853	spg20	XM_014129754.1	spastic paraplegia 20 (Troyer syndrome)%2C transcript variant X2	0.252099	0.0204509	0.755681
LOC106568350	LOC106568350	XM_014138624.1	guanine nucleotide-binding protein subunit alpha-14-like	-0.146987	0.0204818	0.755681
LOC106590425	LOC106590425	XM_014181443.1	GRB2-associated and regulator of MAPK protein-like%2C transcript variant X1	0.106308	0.0205129	0.755681
LOC106597397	LOC106597397	XM_014188590.1	von Willebrand factor A domain-containing protein 7-like%2C transcript variant X2	-0.427597	0.0204064	0.755681
LOC106560496	kank4	XM_014123459.1	KN motif and ankyrin repeat domains 4	-0.321798	0.0205908	0.756311
LOC106561595	LOC106561595	XM_014125709.1	kinesin-like protein KIF21A%2C transcript variant X5	-0.228266	0.0205865	0.756311
LOC106611164	ccdc88c	XM_014211079.1	coiled-coil domain containing 88C%2C transcript variant X4	-0.254985	0.0206203	0.756623
LOC100286686	ranbp10	NM_001146626.1	RAN binding protein 10	-0.110622	0.0206487	0.756896
LOC106566948	LOC106566948	XM_014135628.1	tyrosine-protein phosphatase non-receptor type 11-like%2C transcript variant X4	-0.131368	0.0207107	0.757626
LOC100286645	rgcc	NM_001146584.1	regulator of cell cycle	0.317056	0.0206953	0.757626
LOC106563533	LOC106563533	XM_014129215.1	CD81 antigen-like	0.118606	0.0207876	0.758772
LOC106574311	LOC106574311	XM_014150144.1	pyridoxal kinase-like%2C transcript variant X1	-0.237971	0.0208053	0.758772
LOC106584008	LOC106584008	XM_014168743.1	paired mesoderm homeobox protein 1-like%2C transcript variant X1	0.335769	0.0207844	0.758772
LOC106568337	LOC106568337	XM_014138596.1	beta-1%2C3-galactosyl-O-glycosyl-glycoprotein beta-1%2C6-N-acetylglucosaminyltransferase 4-like	-0.158084	0.0209064	0.761687
LOC106564955	LOC106564955	XM_014131509.1	tensin-4-like	0.294895	0.0209944	0.764121
LOC106606107	LOC106606107	XM_014202230.1	multimerin-2-like%2C transcript variant X1	0.241515	0.0212018	0.764774
LOC106573245	kiaa0196	XM_014148142.1	KIAA0196 ortholog%2C transcript variant X1	-0.11358	0.0211769	0.764774
LOC106602714	LOC106602714	XM_014195516.1	uncharacterized LOC106602714%2C transcript variant X3	-0.416411	0.0212523	0.764774
LOC106604453	LOC106604453	XM_014199083.1	protein diaphanous homolog 2-like	-0.24736	0.0212435	0.764774
LOC106613530	LOC106613530	XM_014215884.1	obscurin-like%2C transcript variant X4	-0.436576	0.0212017	0.764774
LOC106561789	LOC106561789	XM_014126034.1	unconventional myosin-Vc-like	-0.202103	0.0210414	0.764774
LOC106564243	LOC106564243	XM_014130291.1	GTPase IMAP family member 4-like	0.276051	0.0211551	0.764774
LOC106566330	LOC106566330	NA	NA	-0.363742	0.0212303	0.764774
LOC100380741	LOC100380741	XM_014148812.1	protein kinase C-binding protein NELL2	0.271763	0.0212673	0.764774
LOC106582129	myo16	XM_014164887.1	myosin XVI%2C transcript variant X2	-0.31136	0.0210699	0.764774
LOC106596590	LOC106596590	XM_014187866.1	tetraspanin-8-like	-0.245766	0.0211854	0.764774
LOC106595270	LOC106595270	XM_014186645.1	gastrula zinc finger protein XlCGF57.1-like	-0.223488	0.0211949	0.764774
LOC100195110	hgfa	NM_001140139.1	hepatocyte growth factor a	0.154352	0.0213591	0.767306
LOC106598239	LOC106598239	XM_014189293.1	ectonucleotide pyrophosphatase/phosphodiesterase family member 2-like	0.427172	0.0214389	0.769407
LOC106611737	LOC106611737	XM_014212273.1	voltage-dependent anion-selective channel protein 2-like%2C transcript variant X2	-0.136623	0.0215059	0.771043
LOC106609109	LOC106609109	XM_014207530.1	TBC1 domain family member 22B-like%2C transcript variant X1	-0.153359	0.0215517	0.771915
LOC106570057	LOC106570057	XM_014142000.1	zinc finger and BTB domain-containing protein 12-like	0.148827	0.0216125	0.772613
LOC106574696	LOC106574696	XM_014150709.1	gap junction gamma-1 protein-like	0.176111	0.0216141	0.772613
LOC106609331	LOC106609331	NA	NA	-0.285615	0.021842	0.773236
LOC106609351	LOC106609351	XM_014208098.1	uncharacterized LOC106609351%2C transcript variant X5	-0.296025	0.021725	0.773236
LOC106610981	rtn1	XM_014210751.1	reticulon 1%2C transcript variant X3	0.147897	0.0217299	0.773236
LOC106562141	LOC106562141	XM_014126786.1	CD276 antigen-like%2C transcript variant X1	0.18802	0.0218464	0.773236
LOC106564979	LOC106564979	XM_014131533.1	alpha-(1%2C3)-fucosyltransferase 9-like	-0.2556	0.0218457	0.773236
LOC106567571	LOC106567571	XM_014137044.1	H-2 class II histocompatibility antigen%2C A-K alpha chain-like%2C transcript variant X2	-0.368045	0.0218237	0.773236
LOC106577722	LOC106577722	XM_014156044.1	uncharacterized LOC106577722	0.563496	0.0216973	0.773236
LOC106579907	slc15a4	XM_014160265.1	solute carrier family 15 (oligopeptide transporter)%2C member 4	-0.138675	0.0217865	0.773236
LOC106588217	LOC106588217	XM_014176990.1	sperm acrosome membrane-associated protein 4-like	0.191689	0.02176	0.773236
LOC106588589	LOC106588589	XM_014177741.1	potassium voltage-gated channel subfamily G member 2-like%2C transcript variant X3	0.392379	0.0216914	0.773236
LOC106611405	LOC106611405	XM_014211581.1	dnaJ homolog subfamily C member 27-like	0.183838	0.0219136	0.774096
LOC106583652	LOC106583652	XM_014168090.1	stathmin-3-like	0.274096	0.0219117	0.774096
LOC106588356	LOC106588356	XM_014177249.1	zinc finger protein 382-like	-0.190027	0.0219577	0.77421
LOC106564940	LOC106564940	XM_014131483.1	uncharacterized LOC106564940%2C transcript variant X3	0.29335	0.0219814	0.77421
LOC106583950	LOC106583950	XM_014168659.1	insulin receptor-like%2C transcript variant X2	-0.286374	0.0219723	0.77421
LOC106579759	LOC106579759	XM_014159923.1	glycogenin-1-like	0.228296	0.0220105	0.774478
LOC106595112	LOC106595112	XM_014186486.1	mpv17-like protein	-0.262362	0.0220385	0.774704
LOC106605868	LOC106605868	XM_014201851.1	transmembrane protein 116-like	-0.274584	0.0221045	0.774755
LOC106572860	LOC106572860	XM_014147403.1	guanine nucleotide-binding protein G(i) subunit alpha-1-like%2C transcript variant X2	-0.148087	0.0220672	0.774755
LOC106598600	LOC106598600	XM_014189631.1	carcinoembryonic antigen-related cell adhesion molecule 5-like	-0.289364	0.0220852	0.774755
LOC106604987	LOC106604987	XM_014200165.1	complement C3	0.458981	0.0221281	0.774829
LOC106603075	LOC106603075	XM_014196238.1	probable palmitoyltransferase ZDHHC20%2C transcript variant X3	-0.392856	0.022254	0.77697
LOC106586605	gdap2	XM_014174069.1	ganglioside induced differentiation associated protein 2%2C transcript variant X3	-0.0823337	0.0222489	0.77697
LOC106588002	LOC106588002	XM_014176664.1	uncharacterized LOC106588002	-0.480648	0.0222277	0.77697
LOC106565054	LOC106565054	XR_001319608.1	5'-nucleotidase-like%2C transcript variant X2	0.196801	0.0222937	0.777056
LOC106563782	LOC106563782	XM_014129645.1	unconventional myosin-Vb-like%2C transcript variant X2	-0.155019	0.0222997	0.777056
LOC106575366	LOC106575366	XM_014151857.1	extracellular matrix protein 1-like	0.483639	0.0223254	0.777202
LOC106603937	LOC106603937	XM_014198191.1	ubiquitin domain-containing protein 2-like	-0.369532	0.0223591	0.777278
LOC106564028	LOC106564028	XM_014129999.1	cell wall protein DAN4-like	0.250588	0.0223708	0.777278
LOC106606532	slc18a2	XM_014202805.1	solute carrier family 18 (vesicular monoamine transporter)%2C member 2	-0.334243	0.0224864	0.777911
LOC100195408	nsma3	NM_001140437.1	Sphingomyelin phosphodiesterase 4	0.0806939	0.0224296	0.777911
LOC106605563	LOC106605563	XM_014201351.1	hemicentin-2-like%2C transcript variant X3	-0.175657	0.0225403	0.777911
LOC106608431	LOC106608431	XM_014206366.1	RING finger protein 175-like	-0.280164	0.0225072	0.777911
LOC106611135	LOC106611135	NA	NA	0.180619	0.0225311	0.777911
LOC106581404	LOC106581404	XM_014163451.1	PCTP-like protein	-0.223974	0.0224467	0.777911
LOC106582580	LOC106582580	XM_014165805.1	disco-interacting protein 2 homolog A-like	-0.3378	0.0225034	0.777911
LOC100195168	pura1	NM_001140197.1	Adenylosuccinate synthetase isozyme 1	-0.425933	0.0225666	0.778072
LOC106568840	LOC106568840	XR_001320407.1	uncharacterized LOC106568840	-0.282705	0.0226147	0.77824
LOC106595013	LOC106595013	XM_014186396.1	putative uncharacterized protein FLJ46204	0.382778	0.0226016	0.77824
LOC106560869	LOC106560869	XR_001318685.1	uncharacterized LOC106560869	0.126705	0.0226596	0.779039
LOC106603914	LOC106603914	XM_014198144.1	39S ribosomal protein L33%2C mitochondrial-like	0.162674	0.0227486	0.779122
LOC106609270	LOC106609270	XM_014207876.1	transmembrane protein 110-like	-0.591261	0.0226936	0.779122
LOC106562460	LOC106562460	XM_014127355.1	NAD(P) transhydrogenase%2C mitochondrial-like	-0.133276	0.0227122	0.779122
LOC106594459	LOC106594459	XM_014185830.1	amine sulfotransferase-like	-0.377447	0.0227444	0.779122
LOC106582667	LOC106582667	XM_014165945.1	rho GTPase-activating protein 15-like%2C transcript variant X3	0.11855	0.0227922	0.779873
LOC106585074	LOC106585074	XM_014170860.1	potassium voltage-gated channel subfamily H member 1-like%2C transcript variant X2	-0.261996	0.0229597	0.780417
LOC106602950	LOC106602950	XM_014196004.1	NHS-like protein 2%2C transcript variant X6	0.356981	0.0229372	0.780417
LOC100194921	cxb1	NM_001139950.1	Gap junction beta-1 protein	-0.245709	0.0228712	0.780417
LOC106611857	LOC106611857	XM_014212460.1	protein diaphanous homolog 1-like%2C transcript variant X2	-0.181147	0.0229505	0.780417
LOC106574739	LOC106574739	XM_014150759.1	probable G-protein coupled receptor 34%2C transcript variant X1	0.194008	0.022969	0.780417
LOC106585935	LOC106585935	XM_014172683.1	nucleotide-binding oligomerization domain-containing protein 1-like	-0.291468	0.0229815	0.780417
LOC106592643	LOC106592643	XM_014183983.1	alpha-protein kinase 1-like	0.217522	0.0228867	0.780417
LOC106597910	LOC106597910	XM_014189023.1	bile salt export pump-like	-0.301259	0.0228383	0.780417
LOC106605549	LOC106605549	XM_014201335.1	oxidation resistance protein 1-like	-0.230415	0.023117	0.782533
LOC106568066	LOC106568066	XM_014138069.1	centromere protein V-like	-0.793572	0.0230686	0.782533
LOC106577923	LOC106577923	XM_014156385.1	myotubularin-related protein 1-like%2C transcript variant X1	-0.480313	0.0231308	0.782533
LOC106591263	LOC106591263	XM_014182478.1	zinc finger protein 239-like	-0.269851	0.0231307	0.782533
LOC106589471	LOC106589471	XM_014179499.1	protein unc-13 homolog D-like	0.140193	0.0231872	0.783706
LOC100194914	sgk2	NM_001139943.1	serum/glucocorticoid regulated kinase 2	-0.198342	0.023267	0.785664
LOC106577461	LOC106577461	XM_014155458.1	trypsin-2-like	0.260021	0.023578	0.786106
LOC106593263	LOC106593263	XM_014184605.1	uncharacterized LOC106593263	0.22958	0.0236143	0.786106
LOC106604520	neil3	XM_014199197.1	nei-like DNA glycosylase 3	-0.167341	0.0236295	0.786106
LOC106608929	cd99l2	XM_014207168.1	CD99 molecule-like 2%2C transcript variant X8	0.166465	0.0234874	0.786106
LOC106609889	LOC106609889	XM_014208923.1	sialic acid synthase-like	0.347568	0.0234769	0.786106
LOC106612757	LOC106612757	XM_014214233.1	inverted formin-2-like	0.186521	0.0234906	0.786106
LOC106563433	LOC106563433	XM_014129004.1	extensin-1-like%2C transcript variant X2	-0.337365	0.0235088	0.786106
LOC106565890	LOC106565890	XM_014133548.1	alkaline phosphatase-like%2C transcript variant X1	0.194203	0.0235683	0.786106
LOC106569300	LOC106569300	XM_014140505.1	uncharacterized LOC106569300%2C transcript variant X1	0.319962	0.0234806	0.786106
LOC106570454	vps50	XM_014142814.1	VPS50 EARP/GARPII complex subunit%2C transcript variant X2	-0.109314	0.0235639	0.786106
LOC106575379	LOC106575379	XM_014151876.1	heparan-sulfate 6-O-sulfotransferase 1-A-like	-0.14718	0.0234565	0.786106
LOC106578549	LOC106578549	XM_014157497.1	MAGUK p55 subfamily member 7-like%2C transcript variant X1	-0.157195	0.023361	0.786106
LOC106586223	LOC106586223	XM_014173260.1	calcium-binding mitochondrial carrier protein Aralar1-like%2C transcript variant X1	-0.102311	0.0234329	0.786106
LOC106587589	LOC106587589	XR_001324469.1	uncharacterized LOC106587589	0.25317	0.0233064	0.786106
LOC106589891	LOC106589891	XM_014180304.1	inward rectifier potassium channel 16-like	-0.530122	0.0234469	0.786106
LOC106592382	LOC106592382	XM_014183723.1	gastrula zinc finger protein XlCGF57.1-like	0.197381	0.0236006	0.786106
LOC106563403	LOC106563403	XM_014128936.1	dentin sialophosphoprotein-like	0.341055	0.0236642	0.786534
LOC106562768	LOC106562768	NA	NA	0.221843	0.0236942	0.786804
LOC106563985	LOC106563985	XM_014129944.1	transcription factor RFX3-like%2C transcript variant X1	-0.436079	0.0238147	0.788622
LOC106611225	LOC106611225	XM_014211207.1	neuronal PAS domain-containing protein 3-like%2C transcript variant X5	-0.217234	0.0237843	0.788622
LOC106571934	LOC106571934	XM_014145512.1	nuclear receptor coactivator 3-like%2C transcript variant X4	-0.142223	0.0238366	0.788622
LOC106586275	LOC106586275	XM_014173400.1	interleukin-1 receptor-like 1	0.185609	0.0238041	0.788622
LOC106591864	LOC106591864	NA	NA	0.260007	0.0238651	0.78884
LOC106580063	thbs3	XM_014160676.1	thrombospondin 3%2C transcript variant X1	0.267868	0.0240079	0.789431
LOC106603313	LOC106603313	XM_014196830.1	rho GTPase-activating protein 20-like	-0.309642	0.02404	0.789431
LOC106610955	LOC106610955	XM_014210678.1	MAP/microtubule affinity-regulating kinase 3-like%2C transcript variant X10	0.174984	0.0239345	0.789431
LOC106560384	LOC106560384	XM_014123256.1	trafficking protein particle complex subunit 8-like%2C transcript variant X1	-0.438761	0.0240114	0.789431
LOC100196344	gmds	NM_001141373.1	GDP-mannose 4%2C6-dehydratase	-0.132758	0.0239338	0.789431
LOC106567924	LOC106567924	XM_014137819.1	collagenase 3-like%2C transcript variant X1	0.772888	0.0240584	0.789431
LOC106594003	LOC106594003	XM_014185375.1	zinc finger protein 585A-like	-0.141927	0.0240274	0.789431
LOC106593980	LOC106593980	XM_014185357.1	breast cancer anti-estrogen resistance protein 3-like%2C transcript variant X4	0.153798	0.0239624	0.789431
LOC106604502	LOC106604502	XM_014199170.1	protocadherin-1-like%2C transcript variant X3	-0.102349	0.0240849	0.789581
LOC106569252	LOC106569252	XR_001320466.1	uncharacterized LOC106569252%2C transcript variant X8	-0.18001	0.0241296	0.790325
LOC106577948	LOC106577948	XM_014156427.1	zinc finger and SCAN domain-containing protein 5A-like	-0.16944	0.0242097	0.79223
LOC106584541	LOC106584541	XM_014169953.1	calcium-dependent secretion activator 2-like	-0.15621	0.0242433	0.792328
LOC106587824	LOC106587824	XM_014176467.1	protein Lines homolog	0.118535	0.0242567	0.792328
LOC100196663	LOC100196663	NM_001141692.1	adenosine kinase a	0.123177	0.0242832	0.792475
LOC106568098	LOC106568098	XM_014138129.1	eukaryotic peptide chain release factor subunit 1-like	-0.130308	0.024333	0.792662
LOC106578313	LOC106578313	XM_014156998.1	homeobox protein Dlx3b-like	0.176447	0.0243117	0.792662
LOC106561557	poc1b	XM_014125652.1	POC1 centriolar protein B%2C transcript variant X2	-0.11557	0.0243738	0.792825
LOC106564503	LOC106564503	XM_014130625.1	kelch-like ECH-associated protein 1	-0.0872117	0.0243821	0.792825
LOC106612871	LOC106612871	XM_014214478.1	tripartite motif-containing protein 3-like%2C transcript variant X4	0.151399	0.0244115	0.793065
LOC106588389	LOC106588389	XR_001324651.1	uncharacterized LOC106588389	-0.260566	0.0244683	0.793576
LOC106596059	LOC106596059	XM_014187379.1	testis-expressed sequence 10 protein homolog	0.114415	0.0244713	0.793576
LOC100195826	groa	NM_001140855.1	Growth-regulated alpha protein	0.379565	0.0245026	0.793876
LOC106590063	LOC106590063	XM_014180796.1	prospero homeobox protein 1-like%2C transcript variant X3	-0.295147	0.0245856	0.794604
LOC106590209	LOC106590209	XR_001325020.1	uncharacterized LOC106590209	-0.414967	0.0245845	0.794604
LOC106596038	LOC106596038	XM_014187359.1	xylosyltransferase 2-like	0.099759	0.0245913	0.794604
LOC106596304	usp33	XM_014187614.1	ubiquitin specific peptidase 33	-0.200611	0.024722	0.795114
LOC106603055	LOC106603055	XM_014196197.1	palmitoyltransferase ZDHHC23-like%2C transcript variant X3	-0.27844	0.0247229	0.795114
LOC106612302	LOC106612302	XM_014213344.1	PDZ and LIM domain protein 7-like	0.211983	0.02475	0.795114
LOC106613409	LOC106613409	XM_014215595.1	E3 ubiquitin-protein ligase HERC2-like%2C transcript variant X1	-0.245354	0.0246531	0.795114
LOC106570944	LOC106570944	XM_014143545.1	death-associated protein kinase 3-like	-0.243373	0.0247174	0.795114
LOC106580549	LOC106580549	XM_014161734.1	patatin-like phospholipase domain-containing protein 7	-0.264596	0.024766	0.795114
LOC106596843	LOC106596843	XM_014188100.1	ras-related protein Rab-19-like	-0.186825	0.0247838	0.795114
LOC106591787	LOC106591787	XM_014183020.1	uncharacterized LOC106591787%2C transcript variant X18	0.2878	0.0246601	0.795114
LOC106610706	LOC106610706	XM_014210204.1	antimicrobial peptide NK-lysin-like	0.430166	0.0248883	0.796514
LOC106583854	rab43	XM_014168471.1	RAB43%2C member RAS oncogene family	-0.141917	0.0248938	0.796514
LOC106588986	LOC106588986	XM_014178580.1	diacylglycerol O-acyltransferase 1-like%2C transcript variant X1	-0.190462	0.0248833	0.796514
LOC106582688	LOC106582688	XM_014165990.1	SRSF protein kinase 1-like%2C transcript variant X3	0.0844606	0.0249277	0.796712
LOC106584747	LOC106584747	XM_014170288.1	ATP-dependent Clp protease ATP-binding subunit clpX-like%2C mitochondrial%2C transcript variant X2	-0.0640762	0.0249443	0.796712
LOC106601556	LOC106601556	XM_014193860.1	granulins-like%2C transcript variant X2	0.116753	0.0253211	0.797426
LOC106603777	LOC106603777	XM_014197849.1	ras GTPase-activating protein 4-like%2C transcript variant X1	-0.201205	0.0253169	0.797426
LOC106613033	LOC106613033	XM_014214910.1	suppressor of cytokine signaling 5-like%2C transcript variant X2	0.160729	0.0251857	0.797426
LOC106561087	LOC106561087	XM_014124712.1	G/T mismatch-specific thymine DNA glycosylase-like%2C transcript variant X3	0.109451	0.0252288	0.797426
LOC106561147	LOC106561147	XR_001318742.1	uncharacterized LOC106561147	-0.146646	0.025264	0.797426
LOC106561497	LOC106561497	XM_014125542.1	RING finger protein 141-like%2C transcript variant X2	-0.158638	0.0251981	0.797426
LOC106566192	LOC106566192	XM_014134065.1	ceramide synthase 5-like	-0.59376	0.0250705	0.797426
LOC106569630	LOC106569630	XM_014141183.1	rho GTPase-activating protein 12-like	-0.126562	0.0251283	0.797426
LOC106569697	LOC106569697	XM_014141262.1	poly(U)-specific endoribonuclease-C-like%2C transcript variant X3	-0.20884	0.0251934	0.797426
LOC106571247	LOC106571247	XM_014144047.1	T-lymphoma invasion and metastasis-inducing protein 2-like%2C transcript variant X1	0.208832	0.0251327	0.797426
LOC106572685	LOC106572685	XM_014147068.1	rho guanine nucleotide exchange factor 25-like	0.19225	0.0251468	0.797426
LOC106574798	LOC106574798	XM_014150879.1	growth arrest-specific protein 6-like	0.113022	0.0250184	0.797426
LOC106587256	LOC106587256	XM_014175491.1	ankyrin repeat domain-containing protein 11-like%2C transcript variant X2	-0.326173	0.0252932	0.797426
LOC106587324	LOC106587324	XM_014175604.1	zinc finger homeobox protein 3-like%2C transcript variant X1	-0.42219	0.0251662	0.797426
LOC106594347	LOC106594347	XM_014185703.1	UDP-glucose 6-dehydrogenase-like	-0.17349	0.0250079	0.797426
LOC106595582	LOC106595582	XM_014186950.1	ankyrin repeat and SOCS box protein 7-like	0.155317	0.0253028	0.797426
LOC106612362	LOC106612362	XM_014213424.1	metalloproteinase inhibitor 2-like	0.155571	0.0256617	0.798374
LOC106607984	LOC106607984	XM_014205525.1	solute carrier family 22 member 16-like%2C transcript variant X1	0.312817	0.0255518	0.798374
LOC106610424	LOC106610424	XM_014209792.1	C-type lectin domain family 4 member M-like	0.314131	0.0256186	0.798374
LOC106612894	LOC106612894	XM_014214540.1	neurobeachin-like%2C transcript variant X6	0.21557	0.0254555	0.798374
LOC100294505	bgn	XM_014134601.1	biglycan%2C transcript variant X2	0.185288	0.0256381	0.798374
LOC106566734	LOC106566734	XM_014135072.1	TLD domain-containing protein 2-like%2C transcript variant X2	-0.180173	0.0256839	0.798374
LOC106567679	LOC106567679	XM_014137242.1	uroplakin-3b-like protein	0.178415	0.0254449	0.798374
LOC106571487	LOC106571487	XM_014144649.1	cyclin-C-like	0.0940241	0.0256398	0.798374
LOC106572487	LOC106572487	XM_014146713.1	uncharacterized LOC106572487%2C transcript variant X3	-0.220193	0.0255927	0.798374
LOC106581528	tnfaip1	XM_014163638.1	tumor necrosis factor%2C alpha-induced protein 1 (endothelial)%2C transcript variant X3	0.112511	0.0255351	0.798374
LOC106581560	LOC106581560	XM_014163683.1	fibronectin type-III domain-containing protein 3A-like	-0.287486	0.0256195	0.798374
LOC106586720	LOC106586720	XM_014174286.1	SPRY domain-containing protein 7	0.114737	0.0255613	0.798374
LOC106589052	ppp1r11	XM_014178724.1	protein phosphatase 1%2C regulatory (inhibitor) subunit 11	-0.14472	0.0254453	0.798374
LOC106596398	LOC106596398	XM_014187692.1	protein lifeguard 1-like	0.192489	0.0256697	0.798374
LOC106593910	LOC106593910	NA	NA	-0.333675	0.0255	0.798374
LOC106570924	LOC106570924	XM_014143511.1	PDZ domain-containing protein 2-like	-0.3087	0.0257912	0.801017
LOC106564006	LOC106564006	XM_014129992.1	zinc finger protein GLIS3-like%2C transcript variant X4	0.384529	0.0258805	0.801078
LOC106607843	LOC106607843	XR_001329318.1	uncharacterized LOC106607843%2C transcript variant X2	-0.355925	0.0258614	0.801078
LOC106565286	LOC106565286	XM_014132228.1	transcription factor AP-2 gamma-like%2C transcript variant X1	0.108821	0.0258821	0.801078
LOC100194887	fbli1	NM_001139916.1	Filamin-binding LIM protein 1	0.149662	0.0258365	0.801078
LOC106611507	LOC106611507	XM_014211775.1	protein diaphanous homolog 2-like%2C transcript variant X2	-0.313544	0.0259201	0.801208
LOC106560293	LOC106560293	XM_014123046.1	carboxyl-terminal PDZ ligand of neuronal nitric oxide synthase protein-like	-0.148865	0.0259414	0.801208
LOC106576862	LOC106576862	XM_014154357.1	prominin-1-A-like%2C transcript variant X3	-0.161956	0.0259976	0.801208
LOC106582530	LOC106582530	NA	NA	0.259751	0.0259823	0.801208
LOC106597357	LOC106597357	XM_014188556.1	complement C3-like	0.45002	0.0259777	0.801208
LOC106586300	LOC106586300	XM_014173441.1	putative methyltransferase DDB_G0268948%2C transcript variant X1	0.153119	0.0260407	0.80185
LOC106613138	rcan3	XM_014215139.1	RCAN family member 3%2C transcript variant X1	-0.22502	0.026181	0.803423
LOC106606759	LOC106606759	XM_014203121.1	pyridoxal-dependent decarboxylase domain-containing protein 1-like	-0.0899529	0.0261811	0.803423
LOC106609656	LOC106609656	XM_014208622.1	staphylococcal nuclease domain-containing protein 1-like	0.13714	0.0261772	0.803423
LOC106593722	LOC106593722	XM_014185097.1	uncharacterized LOC106593722%2C transcript variant X5	-0.420698	0.0261616	0.803423
LOC100195684	rhg21	NM_001140713.2	Rho GTPase-activating protein 21	-0.167286	0.0262068	0.803526
LOC106606854	LOC106606854	XM_014203286.1	complement component C1q receptor-like	0.187914	0.0263025	0.804093
LOC106582443	LOC106582443	XM_014165561.1	uncharacterized LOC106582443%2C transcript variant X1	0.20069	0.0262983	0.804093
LOC106600547	LOC106600547	XM_014191981.1	solute carrier family 17 member 9-like	-0.266257	0.026353	0.804093
LOC106603804	LOC106603804	XR_001328507.1	disks large homolog 2%2C transcript variant X28	-0.204813	0.0264376	0.804093
LOC106608207	LOC106608207	XM_014206018.1	sodium/potassium/calcium exchanger 4-like%2C transcript variant X2	-0.236078	0.0263103	0.804093
LOC106563037	LOC106563037	XM_014128245.1	angiogenic factor with G patch and FHA domains 1-like%2C transcript variant X1	-0.118611	0.0263273	0.804093
LOC106567389	LOC106567389	XM_014136571.1	kazrin-like	-0.287706	0.0263656	0.804093
LOC106571706	klc1	XM_014145084.1	kinesin light chain 1%2C transcript variant X2	0.38571	0.0264412	0.804093
LOC106575014	LOC106575014	XM_014151144.1	putative methyltransferase NSUN3	0.207835	0.0263857	0.804093
LOC106578087	LOC106578087	XM_014156677.1	bcl2-associated agonist of cell death-like	0.109508	0.0264487	0.804093
LOC106608700	LOC106608700	XM_014206808.1	dickkopf-related protein 1-like	0.321485	0.0269514	0.809225
LOC106560516	LOC106560516	XM_014123488.1	exocyst complex component 6B-like	-0.205813	0.0268185	0.809225
LOC100380343	mapkap1	NM_001173628.1	mitogen-activated protein kinase associated protein 1	-0.105855	0.0274241	0.809225
LOC106574737	LOC106574737	XM_014150788.1	calcium-transporting ATPase type 2C member 1-like%2C transcript variant X4	-0.105027	0.0269588	0.809225
LOC106582995	LOC106582995	XM_014166703.1	four and a half LIM domains protein 3-like%2C transcript variant X3	0.121949	0.027239	0.809225
LOC100380627	LOC100380627	XM_014176836.1	neuronal pentraxin-1	-0.253391	0.0268751	0.809225
LOC100195283	sphm	NM_001140312.1	N-sulphoglucosamine sulphohydrolase	0.107195	0.0268016	0.809225
LOC106601224	LOC106601224	XM_014193258.1	ADP-ribosylation factor-binding protein GGA1-like	0.08583	0.0272263	0.809225
LOC106603898	LOC106603898	XM_014198114.1	forkhead box protein I1-ema-like	-0.152866	0.0270571	0.809225
LOC106607156	LOC106607156	XM_014203794.1	heat-stable enterotoxin receptor-like	-0.67661	0.027303	0.809225
LOC106607654	LOC106607654	XM_014204829.1	uridine diphosphate glucose pyrophosphatase-like	-0.186982	0.0272769	0.809225
LOC106609706	LOC106609706	XM_014208675.1	uncharacterized LOC106609706	-0.187812	0.0272041	0.809225
LOC106609935	LOC106609935	XM_014208972.1	annexin A2-A-like	0.245003	0.0274396	0.809225
LOC106610603	supt7l	XM_014210006.1	suppressor of Ty 7 (S. cerevisiae)-like	-0.141606	0.0272984	0.809225
LOC100196283	LOC100196283	XM_014211037.1	vam6/Vps39-like protein%2C transcript variant X1	-0.221981	0.0267165	0.809225
LOC106611950	LOC106611950	XM_014212652.1	gastrotropin-like	0.255208	0.0273385	0.809225
LOC100195462	smad5	NM_001140491.1	MAD homolog 5 (Drosophila)	0.110508	0.0274118	0.809225
LOC106612353	masp1	XM_014213411.1	mannan-binding lectin serine peptidase 1 (C4/C2 activating component of Ra-reactive factor)%2C transcript variant X1	0.232639	0.0267833	0.809225
LOC106612895	LOC106612895	XM_014214541.1	protein mab-21-like 1	0.158945	0.0269702	0.809225
LOC106613090	LOC106613090	XM_014214999.1	vascular endothelial zinc finger 1-like%2C transcript variant X1	0.0749566	0.0272875	0.809225
LOC106566508	LOC106566508	XM_014134598.1	extracellular matrix protein 2-like%2C transcript variant X2	0.409506	0.0273012	0.809225
LOC106568469	LOC106568469	XM_014138835.1	dymeclin-like	-0.0953929	0.0272745	0.809225
LOC106571140	LOC106571140	XM_014143857.1	papilin-like%2C transcript variant X1	0.851232	0.0271925	0.809225
LOC106571443	LOC106571443	XM_014144554.1	dnaJ homolog subfamily C member 5-like%2C transcript variant X5	0.126293	0.0267582	0.809225
LOC106572867	LOC106572867	XR_001321210.1	uncharacterized LOC106572867%2C transcript variant X2	0.172606	0.0273692	0.809225
LOC100195746	cd37	NM_001140775.1	Leukocyte antigen CD37	0.226552	0.0274493	0.809225
LOC106579785	LOC106579785	XR_001322740.1	uncharacterized LOC106579785	-0.360799	0.0269503	0.809225
LOC106580623	LOC106580623	XM_014161873.1	PI-PLC X domain-containing protein 3	-0.212239	0.0271315	0.809225
LOC106582900	LOC106582900	XM_014166492.1	rho GTPase-activating protein 39-like%2C transcript variant X1	0.199736	0.0272417	0.809225
LOC106584361	LOC106584361	XM_014169586.1	nuclear factor 1 C-type-like%2C transcript variant X6	-0.301197	0.0269347	0.809225
LOC106590518	LOC106590518	XM_014181606.1	E3 ubiquitin-protein ligase MSL2-like	0.104067	0.0268655	0.809225
LOC106595167	LOC106595167	XM_014186541.1	integrator complex subunit 1-like	0.160705	0.0270547	0.809225
LOC106593996	LOC106593996	XM_014185371.1	RING finger protein 150-like	0.205234	0.0268132	0.809225
LOC106592903	LOC106592903	XR_001325740.1	breast cancer anti-estrogen resistance protein 3-like%2C transcript variant X3	0.149271	0.027443	0.809225
LOC106591801	LOC106591801	XM_014183062.1	uncharacterized LOC106591801	-0.466248	0.0273932	0.809225
LOC106595391	LOC106595391	XM_014186760.1	sprouty-related%2C EVH1 domain-containing protein 2-like	0.252624	0.0274387	0.809225
LOC106597157	LOC106597157	XM_014188382.1	low-density lipoprotein receptor-related protein 6-like	-0.395156	0.0271628	0.809225
LOC106585734	LOC106585734	XM_014172299.1	lysosome membrane protein 2-like	-0.12234	0.0274997	0.80975
LOC106592569	LOC106592569	XM_014183912.1	granulins-like%2C transcript variant X2	0.118466	0.0275121	0.80975
LOC106598913	LOC106598913	XM_014189938.1	zinc finger protein Gfi-1-like	0.341031	0.028197	0.811056
LOC106600730	LOC106600730	XR_001327888.1	uncharacterized LOC106600730	-0.205324	0.0280725	0.811056
LOC106601258	LOC106601258	XM_014193331.1	serine/threonine-protein kinase WNK4-like%2C transcript variant X3	-0.198911	0.02818	0.811056
LOC106601788	LOC106601788	XM_014194150.1	serine/threonine-protein kinase LMTK2-like	-0.259413	0.02833	0.811056
LOC106601998	LOC106601998	XR_001328134.1	uncharacterized LOC106601998%2C transcript variant X2	0.143992	0.0283878	0.811056
LOC106602770	LOC106602770	XM_014195615.1	uncharacterized LOC106602770	-0.173028	0.0277655	0.811056
LOC100286453	cd166	NM_001146392.1	CD166 antigen homolog	-0.145724	0.0278375	0.811056
LOC106603596	LOC106603596	XM_014197469.1	retinal guanylyl cyclase 2-like%2C transcript variant X2	-0.254508	0.0281173	0.811056
LOC106604147	LOC106604147	XM_014198553.1	mothers against decapentaplegic homolog 1-like	0.152318	0.027643	0.811056
LOC106607775	LOC106607775	XM_014205120.1	gap junction alpha-1 protein-like	0.183939	0.0277455	0.811056
LOC106608136	LOC106608136	XM_014205880.1	heat shock protein HSP 90-alpha-like	0.248705	0.0276279	0.811056
LOC106608365	LOC106608365	XR_001329437.1	ATP-dependent RNA helicase DDX1-like%2C transcript variant X3	-0.223141	0.0285678	0.811056
LOC106608642	LOC106608642	XM_014206717.1	CD276 antigen-like	0.335836	0.0282341	0.811056
LOC106609723	LOC106609723	XM_014208695.1	ras-related protein Rab-19-like	-0.171029	0.0280032	0.811056
LOC100196132	an32b	NM_001141161.1	Acidic leucine-rich nuclear phosphoprotein 32 family member B	-0.25668	0.0277817	0.811056
LOC106610855	LOC106610855	XM_014210487.1	adenylosuccinate synthetase isozyme 1 C-like	-0.399754	0.0277232	0.811056
LOC106611236	LOC106611236	XM_014211231.1	hepatocyte nuclear factor 3-alpha-like	-0.220888	0.0282978	0.811056
LOC106611814	LOC106611814	XM_014212400.1	amyloid beta A4 precursor protein-binding family B member 2-like%2C transcript variant X1	-0.18209	0.0283668	0.811056
LOC106613677	LOC106613677	XM_014216186.1	zinc finger RNA-binding protein-like%2C transcript variant X2	0.0948352	0.0283034	0.811056
LOC106560665	LOC106560665	XM_014123764.1	ubiquitin-protein ligase E3A-like	-0.19916	0.0281576	0.811056
LOC100196234	upk1b	NM_001141263.1	uroplakin 1B	-0.192334	0.0282622	0.811056
LOC106564209	LOC106564209	XM_014130258.1	dynamin-1-like	-0.207841	0.0283759	0.811056
LOC106564308	LOC106564308	XM_014130346.1	lipopolysaccharide-induced tumor necrosis factor-alpha factor homolog	0.324847	0.027927	0.811056
LOC106565974	glyctk	XM_014133699.1	glycerate kinase%2C transcript variant X2	-0.515573	0.0279853	0.811056
LOC106567711	LOC106567711	XM_014137322.1	uncharacterized LOC106567711%2C transcript variant X15	0.388706	0.0285662	0.811056
LOC106567995	galnt10	XM_014137962.1	polypeptide N-acetylgalactosaminyltransferase 10	-0.111694	0.0285351	0.811056
LOC100136497	prlr	XM_014138868.1	prolactin receptor%2C transcript variant X2	-0.178202	0.0278384	0.811056
LOC106568643	LOC106568643	XM_014139138.1	muscle-related coiled-coil protein-like	-0.329263	0.0277349	0.811056
LOC106573833	LOC106573833	XM_014149206.1	sphingosine 1-phosphate receptor 4-like	0.283526	0.028564	0.811056
LOC106577236	LOC106577236	XM_014155154.1	lysyl oxidase homolog 4-like	0.250615	0.028431	0.811056
LOC106577870	LOC106577870	XM_014156290.1	basement membrane-specific heparan sulfate proteoglycan core protein-like	0.394662	0.0279572	0.811056
LOC100136356	fkh	NM_001123529.1	fork head domain protein	-0.168396	0.0285512	0.811056
LOC106581745	LOC106581745	XM_014163993.1	testis-expressed sequence 30 protein-like	0.297469	0.0278387	0.811056
LOC106582454	LOC106582454	XR_001323311.1	uncharacterized LOC106582454	-0.395594	0.028207	0.811056
LOC106582850	LOC106582850	XM_014166378.1	glucoside xylosyltransferase 2-like%2C transcript variant X1	0.119893	0.0284496	0.811056
LOC106583273	LOC106583273	XM_014167236.1	ras-related protein Rab-5B-like	0.141427	0.0282905	0.811056
LOC106584184	LOC106584184	XM_014169164.1	CMP-N-acetylneuraminate-beta-1%2C4-galactoside alpha-2%2C3-sialyltransferase-like%2C transcript variant X1	-0.140824	0.0283074	0.811056
LOC106585760	LOC106585760	XR_001324019.1	uncharacterized LOC106585760	0.27273	0.0279387	0.811056
LOC106588334	LOC106588334	XM_014177211.1	acidic leucine-rich nuclear phosphoprotein 32 family member E	-0.109831	0.0284139	0.811056
LOC106588955	LOC106588955	XM_014178539.1	polypeptide N-acetylgalactosaminyltransferase 12-like%2C transcript variant X3	-0.155748	0.0281015	0.811056
LOC106589423	LOC106589423	XM_014179396.1	LIM domain-binding protein 3-like%2C transcript variant X2	-0.327238	0.0285704	0.811056
LOC106589639	LOC106589639	XM_014179861.1	protein TANC2-like%2C transcript variant X10	-0.186049	0.0276054	0.811056
LOC100194886	crbl2	NM_001139915.1	cAMP-responsive element-binding protein-like 2	0.128625	0.0276529	0.811056
LOC106595495	LOC106595495	XM_014186867.1	complement C3	0.448732	0.0279731	0.811056
LOC106599928	LOC106599928	XM_014191270.1	testis-expressed sequence 10 protein homolog	0.247665	0.0282381	0.811056
LOC106591515	LOC106591515	XM_014182738.1	tyrosine-protein kinase Tec-like	-0.406363	0.0285956	0.811133
LOC100195182	pahx	NM_001140211.1	Phytanoyl-CoA dioxygenase%2C peroxisomal	-0.252217	0.0286436	0.811853
LOC106583113	LOC106583113	XR_001323439.1	uncharacterized LOC106583113	-1.09656	0.0287427	0.813644
LOC106589510	LOC106589510	XM_014179584.1	canalicular multispecific organic anion transporter 2-like%2C transcript variant X2	-0.142915	0.0287519	0.813644
LOC106607018	LOC106607018	XM_014203546.1	putative acyl-coenzyme A thioesterase 6	-0.313497	0.0288222	0.813714
LOC106583331	LOC106583331	XM_014167398.1	engulfment and cell motility protein 2%2C transcript variant X5	0.164589	0.0287943	0.813714
LOC106590106	LOC106590106	XR_001325011.1	uncharacterized LOC106590106%2C transcript variant X2	-0.299651	0.0288124	0.813714
LOC106565903	LOC106565903	XM_014133580.1	pappalysin-1-like%2C transcript variant X1	-0.233514	0.0290036	0.815332
LOC106613681	LOC106613681	XM_014216198.1	calcium homeostasis endoplasmic reticulum protein-like%2C transcript variant X3	0.113168	0.028907	0.815332
LOC106561729	LOC106561729	XM_014125950.1	tumor protein p53-inducible protein 11-like%2C transcript variant X3	-0.124519	0.0290834	0.815332
LOC106561902	LOC106561902	XM_014126233.1	protein kinase C-binding protein NELL1-like	-0.223919	0.0290754	0.815332
LOC106576133	LOC106576133	XM_014153036.1	pleckstrin homology domain-containing family A member 5-like	-0.293282	0.0290645	0.815332
LOC106578866	LOC106578866	XM_014158099.1	forkhead box protein K2-like	0.143499	0.0290269	0.815332
LOC106584383	LOC106584383	XM_014169633.1	uncharacterized protein C1orf21 homolog	0.100541	0.02906	0.815332
LOC106587023	nudt18	XM_014174857.1	nudix (nucleoside diphosphate linked moiety X)-type motif 18%2C transcript variant X1	-0.129189	0.0290585	0.815332
LOC106589328	LOC106589328	XM_014179172.1	vesicle transport through interaction with t-SNAREs homolog 1A-like%2C transcript variant X5	-0.161387	0.0289739	0.815332
LOC106599149	LOC106599149	XM_014190259.1	piggyBac transposable element-derived protein 4-like%2C transcript variant X3	-0.393488	0.0291573	0.816133
LOC106601922	LOC106601922	XM_014194356.1	NACHT%2C LRR and PYD domains-containing protein 3-like	0.172325	0.029141	0.816133
LOC100195480	cant1	XM_014202604.1	Soluble calcium-activated nucleotidase 1%2C transcript variant X4	-0.117061	0.0292009	0.816718
LOC106569169	LOC106569169	XM_014140222.1	cadherin-4-like	0.274953	0.0292894	0.818556
LOC106594362	LOC106594362	XM_014185720.1	exportin-1-like%2C transcript variant X2	-0.198581	0.0293123	0.818561
LOC106593785	LOC106593785	XM_014185161.1	guanine nucleotide-binding protein subunit alpha-12-like	-0.220794	0.029385	0.818686
LOC106605102	LOC106605102	XM_014200412.1	sodium/potassium-transporting ATPase subunit alpha-3-like%2C transcript variant X2	0.16206	0.0293522	0.818686
LOC106592278	LOC106592278	XM_014183600.1	basement membrane-specific heparan sulfate proteoglycan core protein-like	0.394572	0.0293707	0.818686
LOC106572917	LOC106572917	XM_014147500.1	transcription factor Sox-18A-like	0.233152	0.0294457	0.818975
LOC106584701	LOC106584701	NA	NA	0.376149	0.0294636	0.818975
LOC106590782	LOC106590782	XR_001325107.1	uncharacterized LOC106590782	1.02656	0.0294563	0.818975
LOC106574895	LOC106574895	XM_014151026.1	AP-1 complex subunit sigma-2-like	0.104515	0.0294974	0.81928
LOC106602643	LOC106602643	XM_014195389.1	lectin-like	0.706558	0.0295636	0.820486
LOC106601948	smim22	XM_014194389.1	small integral membrane protein 22	-0.255556	0.0299698	0.821073
LOC100380286	acsl1	NM_001173571.1	acyl-CoA synthetase long-chain family member 1	-0.104509	0.0299658	0.821073
LOC106607038	LOC106607038	XM_014203598.1	transcription factor jun-B-like	0.30318	0.029742	0.821073
LOC106611397	LOC106611397	XM_014211567.1	uncharacterized LOC106611397	-0.601485	0.0299476	0.821073
LOC106611590	LOC106611590	XM_014211967.1	proteinase-activated receptor 4-like	0.241553	0.0297722	0.821073
LOC100195362	tgfbi	NM_001140391.1	transforming growth factor%2C beta-induced%2C 68kDa	0.210079	0.0297994	0.821073
LOC106560989	LOC106560989	XM_014124500.1	potassium voltage-gated channel subfamily KQT member 1-like	-0.302166	0.0298982	0.821073
LOC100286502	synj1	NM_001146441.1	synaptojanin 1	-0.412637	0.0299218	0.821073
LOC106564847	LOC106564847	XM_014131304.1	homeobox protein Meis1-like%2C transcript variant X3	-0.212381	0.0297376	0.821073
LOC106569065	LOC106569065	XM_014140009.1	laminin subunit gamma-2-like%2C transcript variant X1	0.432524	0.0299383	0.821073
LOC106575120	gart	XM_014151335.1	phosphoribosylglycinamide formyltransferase%2C phosphoribosylglycinamide synthetase%2C phosphoribosylaminoimidazole synthetase	0.133847	0.0297006	0.821073
LOC106585954	LOC106585954	XM_014172708.1	probable isoprenylcysteine alpha-carbonyl methylesterase ICMEL2%2C transcript variant X2	-0.243704	0.0299369	0.821073
LOC106586280	LOC106586280	XM_014173408.1	glycophorin-C-like%2C transcript variant X3	0.151882	0.0299429	0.821073
LOC106594274	LOC106594274	XM_014185644.1	polypyrimidine tract-binding protein 3-like	-0.397431	0.0299725	0.821073
LOC106594375	LOC106594375	XM_014185739.1	ectonucleotide pyrophosphatase/phosphodiesterase family member 2-like	0.243556	0.029721	0.821073
LOC106594108	LOC106594108	XM_014185477.1	phosphoglucomutase-2-like	-0.245541	0.0297039	0.821073
LOC106597407	LOC106597407	XM_014188601.1	mucin-2-like	-0.616271	0.0298438	0.821073
LOC100380779	LOC100380779	XM_014198059.1	glucocorticoid receptor%2C transcript variant X1	-0.129089	0.0300016	0.821245
LOC106598965	syt16	XM_014190000.1	synaptotagmin XVI%2C transcript variant X1	-0.133897	0.030485	0.821609
LOC100195556	crip1	NM_001140585.2	cysteine-rich protein 1	0.23498	0.0307517	0.821609
LOC106611148	LOC106611148	XM_014211123.1	neurexin-1a%2C transcript variant X9	-0.184091	0.0303338	0.821609
LOC106581966	LOC106581966	XM_014164568.1	neurogenic locus notch homolog protein 1-like%2C transcript variant X1	0.229654	0.03066	0.821609
LOC106584744	LOC106584744	XM_014170284.1	ankyrin repeat and KH domain-containing protein 1-like	0.22219	0.0306601	0.821609
LOC106602513	LOC106602513	XM_014195188.1	choline transporter-like protein 1	0.231503	0.0309998	0.821609
LOC106602686	LOC106602686	XM_014195469.1	cyclin-dependent kinase 2-associated protein 2-like	0.130851	0.0310691	0.821609
LOC106604103	LOC106604103	XM_014198499.1	vacuolar ATPase assembly integral membrane protein vma21-like	0.260536	0.0304111	0.821609
LOC106605293	LOC106605293	XM_014200768.1	nuclear receptor subfamily 2 group F member 5%2C transcript variant X1	-0.232	0.0305227	0.821609
LOC106606168	LOC106606168	XM_014202300.1	double-strand-break repair protein rad21 homolog	0.11876	0.0309921	0.821609
LOC106607829	LOC106607829	XM_014205221.1	polypeptide N-acetylgalactosaminyltransferase 14-like%2C transcript variant X2	0.256859	0.0303542	0.821609
LOC106608957	htra3	XM_014207209.1	HtrA serine peptidase 3%2C transcript variant X1	0.17535	0.0307048	0.821609
LOC106611485	LOC106611485	XM_014211724.1	arginase-2%2C mitochondrial-like	-0.478352	0.0303465	0.821609
LOC100195412	rgs14	XM_014212472.1	regulator of G-protein signalling 14%2C transcript variant X7	0.163689	0.0309646	0.821609
LOC106612474	mcam	XM_014213636.1	melanoma cell adhesion molecule%2C transcript variant X2	-0.104291	0.030511	0.821609
LOC100194896	pol3	NM_001139925.1	Retrovirus-related Pol polyprotein from transposon 17.6	0.0986544	0.0309892	0.821609
LOC106613405	cntn5	XM_014215591.1	contactin 5	0.227922	0.0310574	0.821609
LOC106613525	LOC106613525	XM_014215871.1	nexilin-like%2C transcript variant X2	-0.365012	0.0302367	0.821609
LOC106562262	LOC106562262	XM_014127029.1	methenyltetrahydrofolate synthase domain-containing protein-like	0.117292	0.0310782	0.821609
LOC106562504	LOC106562504	XM_014127420.1	NAD(P) transhydrogenase%2C mitochondrial-like	-0.101219	0.0309147	0.821609
LOC106563771	LOC106563771	XM_014129618.1	uncharacterized LOC106563771	-0.108174	0.0305596	0.821609
LOC106564813	LOC106564813	XM_014131241.1	uncharacterized LOC106564813%2C transcript variant X5	-0.252257	0.0301428	0.821609
LOC106565824	LOC106565824	XM_014133391.1	transmembrane protein 110-like%2C transcript variant X2	0.0966713	0.0304535	0.821609
LOC106566984	kiaa1324	XM_014135706.1	KIAA1324 ortholog%2C transcript variant X2	-0.205603	0.030437	0.821609
LOC106570027	LOC106570027	XM_014141917.1	kelch-like protein 31%2C transcript variant X1	-0.201873	0.0305176	0.821609
LOC106578771	LOC106578771	XM_014157922.1	AT-rich interactive domain-containing protein 4B-like	-0.316196	0.0308661	0.821609
LOC106579138	znf385c	XM_014158735.1	zinc finger protein 385C%2C transcript variant X4	-0.304311	0.0300479	0.821609
LOC106582546	LOC106582546	XM_014165731.1	uncharacterized LOC106582546	-0.417063	0.0302068	0.821609
LOC106582955	LOC106582955	XM_014166597.1	voltage-gated potassium channel subunit beta-2-like%2C transcript variant X4	-0.268337	0.0310871	0.821609
LOC106583605	LOC106583605	XM_014167974.1	keratin%2C type II cytoskeletal 8-like	0.446127	0.0308131	0.821609
LOC106583914	LOC106583914	XM_014168573.1	tetraspanin-4-like	0.140104	0.0305298	0.821609
LOC106585136	LOC106585136	XM_014171003.1	VIP36-like protein%2C transcript variant X1	-0.122099	0.0306618	0.821609
LOC106585381	LOC106585381	XM_014171522.1	lysosome membrane protein 2-like	-0.119456	0.0309362	0.821609
LOC106586183	LOC106586183	XM_014173150.1	RNA-binding motif%2C single-stranded-interacting protein 1-like%2C transcript variant X2	0.2135	0.0307162	0.821609
LOC106586831	LOC106586831	XM_014174542.1	diacylglycerol kinase eta-like%2C transcript variant X7	-0.225866	0.0308191	0.821609
LOC106586877	LOC106586877	XM_014174604.1	granzyme-like protein 1	-0.429797	0.0305113	0.821609
LOC106587576	LOC106587576	XM_014176096.1	adenylate cyclase type 2-like%2C transcript variant X2	-0.101734	0.0307429	0.821609
LOC106588167	LOC106588167	XM_014176883.1	cingulin-like%2C transcript variant X1	-0.124959	0.0309169	0.821609
LOC106589885	hid1	XM_014180297.1	HID1 domain containing%2C transcript variant X1	-0.185799	0.0306314	0.821609
LOC106590432	LOC106590432	XM_014181473.1	5'-AMP-activated protein kinase subunit gamma-1-like%2C transcript variant X4	-0.138871	0.0308257	0.821609
LOC100286525	tppp3	NM_001146464.1	tubulin polymerization-promoting protein family member 3	0.277447	0.0308845	0.821609
LOC106595182	LOC106595182	XM_014186562.1	trichohyalin-like	-0.472234	0.0310877	0.821609
LOC106594461	LOC106594461	XM_014185831.1	amine sulfotransferase-like	-0.360041	0.0303625	0.821609
LOC106597450	LOC106597450	XM_014188647.1	selenocysteine insertion sequence-binding protein 2-like	0.12411	0.0301037	0.821609
LOC100196471	leca	XM_014183090.1	Lectin%2C transcript variant X1	0.747853	0.0304837	0.821609
LOC106598508	LOC106598508	XM_014189553.1	trinucleotide repeat-containing gene 18 protein-like	-0.345822	0.0306144	0.821609
LOC106594980	LOC106594980	XR_001326247.1	uncharacterized LOC106594980%2C transcript variant X2	-0.314672	0.0302966	0.821609
LOC106605484	LOC106605484	XM_014201202.1	cytochrome b5 reductase 4-like%2C transcript variant X1	0.0957989	0.0311192	0.82184
LOC106587099	LOC106587099	XM_014175093.1	ubiquitin carboxyl-terminal hydrolase 43-like%2C transcript variant X1	-0.138064	0.0312697	0.823438
LOC106599130	LOC106599130	XM_014190218.1	lipid phosphate phosphatase-related protein type 4-like%2C transcript variant X4	-0.393379	0.0312208	0.823438
LOC106608861	LOC106608861	XM_014207042.1	prostaglandin reductase 1-like	0.137338	0.0312812	0.823438
LOC100195991	mogt1	NM_001141020.1	2-acylglycerol O-acyltransferase 1	-0.361684	0.0313286	0.823438
LOC106560889	LOC106560889	XM_014124285.1	uncharacterized LOC106560889	0.261167	0.031334	0.823438
LOC106579329	LOC106579329	XM_014159157.1	thyroid hormone receptor alpha-like%2C transcript variant X6	-0.26251	0.0313399	0.823438
LOC106590957	LOC106590957	XM_014182135.1	protein NLRC3-like	-0.429901	0.0312425	0.823438
LOC106590713	LOC106590713	XM_014181869.1	kelch-like protein 40b	-0.40662	0.0313861	0.82405
LOC106565043	LOC106565043	XM_014131654.1	RING finger protein 208-like%2C transcript variant X2	0.149937	0.0315147	0.824534
LOC106605338	LOC106605338	XM_014200840.1	sterol regulatory element-binding protein cleavage-activating protein-like%2C transcript variant X2	0.0904771	0.0315013	0.824534
LOC106570977	LOC106570977	XM_014143590.1	tripartite motif-containing protein 16-like	0.32336	0.0315419	0.824534
LOC106580023	LOC106580023	XR_001322785.1	uncharacterized LOC106580023%2C transcript variant X2	0.222215	0.0315072	0.824534
LOC106581557	LOC106581557	XM_014163679.1	fibronectin type-III domain-containing protein 3A-like	-0.298812	0.0315191	0.824534
LOC106588759	LOC106588759	XM_014178107.1	maturin	0.199196	0.0314278	0.824534
LOC100196250	timp2	NM_001141279.1	Metalloproteinase inhibitor 2	0.188223	0.0316555	0.824655
LOC106574088	LOC106574088	XM_014149633.1	leucine-rich repeat-containing protein 15-like	0.231385	0.0316287	0.824655
LOC106575075	LOC106575075	XM_014151232.1	follistatin-related protein 1-like	0.266773	0.0316263	0.824655
LOC106587238	LOC106587238	XM_014175440.1	immunoglobulin superfamily DCC subclass member 3-like	0.300934	0.0315947	0.824655
LOC106590697	plcd1	XM_014181856.1	phospholipase C%2C delta 1	-0.285377	0.0316611	0.824655
LOC106586967	LOC106586967	XR_001324333.1	uncharacterized LOC106586967%2C transcript variant X2	-0.216624	0.0316975	0.825007
LOC106602726	slc25a4	XM_014195544.1	solute carrier family 25 (mitochondrial carrier%3B adenine nucleotide translocator)%2C member 4	-0.613273	0.0317454	0.825655
LOC106611234	LOC106611234	XM_014211232.1	proteasome activator complex subunit 4A-like	-0.143586	0.0323028	0.825704
LOC106561586	cercam	XM_014125691.1	cerebral endothelial cell adhesion molecule	0.220701	0.0328457	0.825704
LOC106575489	LOC106575489	XM_014152007.1	tuftelin-like	-0.280279	0.0326346	0.825704
LOC106579786	LOC106579786	XM_014159961.1	endonuclease domain-containing 1 protein-like	0.12499	0.0320742	0.825704
LOC106593759	LOC106593759	XM_014185138.1	cytochrome P450 3A27-like	-0.20166	0.0319564	0.825704
LOC106601774	LOC106601774	XM_014194127.1	TBC1 domain family member 16-like	-0.20914	0.0320412	0.825704
LOC106602581	LOC106602581	XM_014195290.1	lectin-like	0.314667	0.0327858	0.825704
LOC106603114	LOC106603114	XR_001328372.1	LRRN4 C-terminal-like protein%2C transcript variant X4	0.21303	0.0328683	0.825704
LOC106603292	LOC106603292	XM_014196766.1	RNA-binding protein Musashi homolog 2-like%2C transcript variant X7	-0.150186	0.0321395	0.825704
LOC106603903	LOC106603903	XM_014198124.1	C-terminal-binding protein 2-like%2C transcript variant X2	0.16361	0.0318898	0.825704
LOC106607088	LOC106607088	XM_014203681.1	transmembrane protein 56-B-like%2C transcript variant X1	-0.178787	0.0328537	0.825704
LOC106609540	LOC106609540	XM_014208472.1	ankyrin repeat and sterile alpha motif domain-containing protein 1B-like	-0.401184	0.0328209	0.825704
LOC106612131	cystm1	XM_014213020.1	cysteine-rich transmembrane module containing 1	-0.157239	0.0322412	0.825704
LOC106612904	LOC106612904	XM_014214561.1	high affinity immunoglobulin gamma Fc receptor I-like	0.252707	0.032163	0.825704
LOC106612960	LOC106612960	XM_014214683.1	beta-galactosidase-1-like protein 3	0.292399	0.0322366	0.825704
LOC106560380	LOC106560380	XM_014123254.1	rho GTPase-activating protein 39-like%2C transcript variant X3	-0.30473	0.0327957	0.825704
LOC106561024	cadps2	XM_014124578.1	Ca++-dependent secretion activator 2%2C transcript variant X1	-0.191002	0.0327125	0.825704
LOC106560934	LOC106560934	XM_014124402.1	uncharacterized LOC106560934%2C transcript variant X2	0.216899	0.0324988	0.825704
LOC106563790	LOC106563790	XM_014129644.1	uncharacterized LOC106563790%2C transcript variant X2	1.01361	0.0323263	0.825704
LOC100196771	gtr11	NM_001141793.1	Solute carrier family 2%2C facilitated glucose transporter member 11	-0.299512	0.0326971	0.825704
LOC100380857	LOC100380857	XM_014133500.1	protein-arginine deiminase type-2%2C transcript variant X3	-0.121817	0.0327863	0.825704
LOC106566945	LOC106566945	XM_014135623.1	phosphatidylinositol 3%2C4%2C5-trisphosphate-dependent Rac exchanger 1 protein-like%2C transcript variant X3	-0.30037	0.0326115	0.825704
LOC106567192	LOC106567192	XM_014136205.1	matrix metalloproteinase-19-like	-0.259833	0.0326129	0.825704
LOC106567780	LOC106567780	XM_014137508.1	ephrin-B1-like%2C transcript variant X2	0.101181	0.03262	0.825704
LOC106568146	LOC106568146	XM_014138221.1	heat shock protein beta-11-like	-0.344209	0.031854	0.825704
LOC106568856	LOC106568856	XM_014139590.1	uncharacterized protein C2orf82 homolog	0.267605	0.0327698	0.825704
LOC106569524	LOC106569524	XM_014140963.1	elongation factor 2-like	0.117304	0.0324947	0.825704
LOC106570298	LOC106570298	XM_014142463.1	uncharacterized protein KIAA0895-like%2C transcript variant X1	0.1523	0.0324979	0.825704
LOC106570416	LOC106570416	XM_014142718.1	WNT1-inducible-signaling pathway protein 1-like	0.222392	0.0322021	0.825704
LOC106570477	LOC106570477	XM_014142866.1	protein naked cuticle homolog 2-like%2C transcript variant X1	0.139832	0.032875	0.825704
LOC106571438	LOC106571438	XM_014144542.1	zinc finger protein 512-like%2C transcript variant X5	0.083476	0.0318668	0.825704
LOC100136382	LOC100136382	XM_014145015.1	thyrotropin receptor	-0.265007	0.0319149	0.825704
LOC106572760	LOC106572760	XM_014147223.1	keratin%2C type I cytoskeletal 18-like	-0.276219	0.0322325	0.825704
LOC106572900	LOC106572900	XM_014147485.1	pancreatic progenitor cell differentiation and proliferation factor B-like	0.224473	0.0327202	0.825704
LOC100194690	cssa17h12orf56	XM_014152952.1	chromosome ssa17 open reading frame%2C human C12orf56%2C transcript variant X1	0.226456	0.0318868	0.825704
LOC106577451	LOC106577451	XM_014155437.1	uncharacterized LOC106577451	0.214547	0.0322514	0.825704
LOC106579017	LOC106579017	XM_014158416.1	ras-related protein Rab-26-like	-0.186486	0.0328449	0.825704
LOC106580926	LOC106580926	XR_001322987.1	uncharacterized LOC106580926%2C transcript variant X2	-0.255422	0.0327823	0.825704
LOC106582659	LOC106582659	XM_014165918.1	actin-binding Rho-activating protein-like	-0.404512	0.0321909	0.825704
LOC106583891	LOC106583891	XM_014168519.1	homeobox protein Dlx3b-like%2C transcript variant X2	0.128207	0.0323479	0.825704
LOC106584472	LOC106584472	XM_014169839.1	pseudouridylate synthase 7 homolog%2C transcript variant X1	0.114224	0.032656	0.825704
LOC106585431	LOC106585431	XM_014171617.1	P2Y purinoceptor 2-like	-0.258821	0.0327213	0.825704
LOC106586865	LOC106586865	XM_014174589.1	ephrin-B2a-like	0.160108	0.0323957	0.825704
LOC106587389	LOC106587389	XM_014175743.1	kinesin-like protein kif7	0.100647	0.032219	0.825704
LOC106588035	LOC106588035	XM_014176699.1	tubulin polymerization-promoting protein family member 3-like%2C transcript variant X5	0.329982	0.0327911	0.825704
LOC106589409	LOC106589409	XM_014179366.1	metastasis-associated protein MTA3-like%2C transcript variant X2	0.0967722	0.032287	0.825704
LOC106590387	LOC106590387	XM_014181361.1	histone-lysine N-methyltransferase 2C-like	-0.311331	0.0324804	0.825704
LOC106591436	LOC106591436	XM_014182649.1	NACHT%2C LRR and PYD domains-containing protein 1-like	-0.376746	0.0324418	0.825704
LOC106596097	LOC106596097	XR_001326581.1	uncharacterized LOC106596097%2C transcript variant X10	0.210925	0.0323815	0.825704
LOC106592589	LOC106592589	NA	NA	1.0491	0.0328942	0.825704
LOC106573772	LOC106573772	NA	NA	-0.133941	0.033106	0.82582
LOC106585313	LOC106585313	XM_014171419.1	egl nine homolog 1-like%2C transcript variant X3	-0.116335	0.03313	0.82582
LOC106600949	LOC106600949	XM_014192755.1	ferritin%2C middle subunit	-0.250798	0.0334478	0.82582
LOC106605373	LOC106605373	XM_014200912.1	N-acetylglucosamine-1-phosphodiester alpha-N-acetylglucosaminidase-like%2C transcript variant X1	-0.114866	0.0330581	0.82582
LOC106606639	LOC106606639	XR_001329094.1	uncharacterized LOC106606639	0.281747	0.0334274	0.82582
LOC106607305	LOC106607305	XM_014204140.1	frizzled-2-like	0.112718	0.0330579	0.82582
LOC106611456	LOC106611456	XM_014211665.1	mitogen-activated protein kinase kinase kinase kinase 5-like%2C transcript variant X2	-0.216999	0.033415	0.82582
LOC106611742	LOC106611742	XM_014212280.1	glycerophosphoinositol inositolphosphodiesterase GDPD2-like%2C transcript variant X2	0.104026	0.0332295	0.82582
LOC106613921	LOC106613921	NA	NA	0.273626	0.0330615	0.82582
LOC106561766	LOC106561766	XM_014126005.1	cingulin-like protein 1	-0.162892	0.0334173	0.82582
LOC106563005	LOC106563005	XM_014128179.1	unconventional myosin-XVIIIb-like	-0.187608	0.0334197	0.82582
LOC106564018	LOC106564018	XM_014129986.1	carbohydrate sulfotransferase 12-like%2C transcript variant X2	0.168091	0.0334298	0.82582
LOC106564657	LOC106564657	XM_014130842.1	mitochondrial Rho GTPase 1-A-like%2C transcript variant X1	-0.216188	0.0329287	0.82582
LOC106566379	LOC106566379	XM_014134344.1	solute carrier family 25 member 33%2C transcript variant X3	-0.133027	0.033258	0.82582
LOC106572368	LOC106572368	XM_014146445.1	plexin-A1-like%2C transcript variant X1	-0.227719	0.0334442	0.82582
LOC106574574	LOC106574574	XM_014150555.1	toll-like receptor 13	-0.303366	0.0333268	0.82582
LOC106576590	LOC106576590	XM_014153831.1	probable tRNA N6-adenosine threonylcarbamoyltransferase%2C transcript variant X3	0.187816	0.0331983	0.82582
LOC106577630	LOC106577630	XM_014155917.1	B-cell CLL/lymphoma 6 member B protein-like%2C transcript variant X2	0.232465	0.0334494	0.82582
LOC106578560	LOC106578560	XM_014157544.1	kinesin-1 heavy chain-like	-0.0903029	0.0329456	0.82582
LOC106580560	LOC106580560	XR_001322906.1	uncharacterized LOC106580560%2C transcript variant X1	-0.289612	0.0330604	0.82582
LOC106590065	LOC106590065	XM_014180612.1	semaphorin-4F-like	-0.180238	0.0331706	0.82582
LOC106590383	LOC106590383	XM_014181359.1	receptor activity-modifying protein 3-like	0.224303	0.0331744	0.82582
LOC106590453	LOC106590453	XM_014181509.1	receptor-type tyrosine-protein kinase FLT3-like	-0.143847	0.033111	0.82582
LOC106596499	LOC106596499	XM_014187778.1	protein NLRC3-like	-0.348445	0.0334264	0.82582
LOC100380530	gats	NM_001173815.1	opposite strand transcription unit to Stag3	0.138373	0.0335043	0.826281
LOC106594467	LOC106594467	XM_014185838.1	NACHT%2C LRR and PYD domains-containing protein 3-like	-0.310571	0.033514	0.826281
LOC100136477	LOC100136477	XM_014200073.1	peroxisome proliferator-activated receptor gamma coactivator 1-beta%2C transcript variant X2	-0.123054	0.0335395	0.826345
LOC106607425	ctbp2	XM_014204394.1	C-terminal binding protein 2%2C transcript variant X5	0.10887	0.0335643	0.826388
LOC100194963	pnba	NM_001139992.1	Para-nitrobenzyl esterase	0.105441	0.0336947	0.828466
LOC106598810	LOC106598810	NA	NA	0.102167	0.0336874	0.828466
LOC100196744	irak4	NM_001141766.1	interleukin-1 receptor-associated kinase 4	0.122693	0.033773	0.829316
LOC106577187	LOC106577187	XM_014155024.1	uncharacterized LOC106577187%2C transcript variant X3	-0.226974	0.0337753	0.829316
LOC106562807	LOC106562807	XM_014127825.1	uncharacterized LOC106562807%2C transcript variant X1	-0.461905	0.0338708	0.831093
LOC106607878	LOC106607878	XM_014205342.1	adhesion G protein-coupled receptor F5-like%2C transcript variant X3	0.322852	0.0339012	0.831271
LOC106587857	LOC106587857	XM_014176511.1	tensin-4-like	0.446803	0.0339284	0.831372
LOC106585436	LOC106585436	XM_014171629.1	uncharacterized LOC106585436%2C transcript variant X1	0.182744	0.0339728	0.831894
LOC106566362	LOC106566362	XM_014134297.1	probable G-protein coupled receptor 61%2C transcript variant X2	-0.16729	0.0341743	0.835658
LOC106572656	LOC106572656	NA	NA	0.306951	0.0341567	0.835658
LOC106576111	LOC106576111	XM_014153002.1	leiomodin-2-like	-0.393755	0.0341961	0.835658
LOC106581201	LOC106581201	XM_014163102.1	mitochondrial uncoupling protein 2-like	-0.352376	0.0342428	0.836231
LOC106601602	LOC106601602	XR_001328037.1	uncharacterized LOC106601602%2C transcript variant X2	-0.235927	0.0344113	0.838149
LOC106608153	LOC106608153	XM_014205916.1	signal-induced proliferation-associated 1-like protein 1%2C transcript variant X3	-0.298082	0.0345034	0.838149
LOC106612386	LOC106612386	XM_014213470.1	probable zinc transporter protein DDB_G0282067	0.539758	0.034371	0.838149
LOC106562071	LOC106562071	XR_001318968.1	uncharacterized LOC106562071	0.559454	0.0344086	0.838149
LOC106566308	LOC106566308	XM_014134220.1	transcription elongation factor A protein 2-like%2C transcript variant X3	0.112215	0.0344597	0.838149
LOC106570115	LOC106570115	XM_014142143.1	zinc finger protein 687-like%2C transcript variant X4	0.115572	0.0345077	0.838149
LOC106583082	LOC106583082	XM_014166877.1	adenosylhomocysteinase 2%2C transcript variant X2	-0.0979597	0.0344687	0.838149
LOC106587281	LOC106587281	XM_014175518.1	CKLF-like MARVEL transmembrane domain-containing protein 4	-0.105951	0.0344577	0.838149
LOC106561884	daam2	XM_014126177.1	dishevelled associated activator of morphogenesis 2%2C transcript variant X7	-0.263541	0.0345793	0.838758
LOC106581162	LOC106581162	XM_014163033.1	protein Smaug homolog 2-like%2C transcript variant X2	0.0791513	0.0345787	0.838758
LOC106568028	LOC106568028	XM_014138036.1	zinc finger protein 703-like	0.148963	0.0346226	0.83916
LOC106609187	LOC106609187	XM_014207697.1	zinc finger protein AEBP2-like%2C transcript variant X1	-0.140035	0.0346695	0.83916
LOC106610590	LOC106610590	XM_014209977.1	collagen alpha-1(X) chain-like	0.214472	0.0346772	0.83916
LOC106579402	LOC106579402	XM_014159268.1	protein FAM57B-like%2C transcript variant X8	-0.180859	0.0346892	0.83916
LOC106592661	LOC106592661	XR_001325687.1	uncharacterized LOC106592661	0.251191	0.0348689	0.841582
LOC106601538	LOC106601538	XM_014193819.1	myosin-binding protein C%2C fast-type-like%2C transcript variant X27	-0.381612	0.0350231	0.841582
LOC106567258	LOC106567258	XM_014136337.1	trichohyalin-like%2C transcript variant X1	0.124906	0.03502	0.841582
LOC106567827	LOC106567827	XM_014137593.1	zinc finger and SCAN domain-containing protein 21-like%2C transcript variant X1	0.180595	0.0349791	0.841582
LOC106568081	LOC106568081	XM_014138092.1	PHD finger protein 12-like	0.106203	0.0348371	0.841582
LOC106569134	LOC106569134	XM_014140143.1	voltage-dependent R-type calcium channel subunit alpha-1E-like%2C transcript variant X4	-0.179148	0.034865	0.841582
LOC106572345	spdef	XM_014146390.1	SAM pointed domain containing ETS transcription factor	-0.213288	0.0349461	0.841582
LOC106580103	fam222a	XM_014160773.1	family with sequence similarity 222%2C member A	-0.153791	0.0349325	0.841582
LOC106585235	LOC106585235	XM_014171235.1	UPF0454 protein C12orf49 homolog%2C transcript variant X1	0.154564	0.0350221	0.841582
LOC106592229	chordc1	XM_014183546.1	cysteine and histidine-rich domain (CHORD) containing 1%2C transcript variant X1	0.216141	0.03495	0.841582
LOC106579712	LOC106579712	XM_014159863.1	zinc-binding protein A33-like%2C transcript variant X1	-0.45429	0.0350847	0.841925
LOC106580356	LOC106580356	XR_001322871.1	uncharacterized LOC106580356%2C transcript variant X2	0.381878	0.0350741	0.841925
LOC106586750	LOC106586750	XM_014174330.1	NADP-dependent malic enzyme%2C mitochondrial-like%2C transcript variant X2	-0.13761	0.0351075	0.841925
LOC106582543	tspear	XM_014165729.1	thrombospondin-type laminin G domain and EAR repeats	-0.314495	0.0351502	0.842388
LOC106567577	LOC106567577	XM_014137058.1	smoothelin-like protein 2%2C transcript variant X3	-0.191564	0.0351753	0.842429
LOC106607100	LOC106607100	XM_014203699.1	RNA binding protein fox-1 homolog 2-like%2C transcript variant X1	0.125411	0.0352004	0.842469
LOC106561994	itfg1	XM_014126507.1	integrin alpha FG-GAP repeat containing 1	-0.0809479	0.035228	0.842483
LOC106596669	LOC106596669	XR_001326735.1	uncharacterized LOC106596669	0.203071	0.0352478	0.842483
LOC106609916	LOC106609916	NA	NA	0.280476	0.0353085	0.842814
LOC106575368	LOC106575368	XM_014151858.1	transformer-2 protein homolog beta-like	0.0975145	0.0353053	0.842814
LOC106596459	LOC106596459	XM_014187740.1	uncharacterized LOC106596459	0.486161	0.0353595	0.843472
LOC106606866	LOC106606866	XR_001329134.1	migration and invasion enhancer 1-like	0.260427	0.0353875	0.843581
LOC106560212	LOC106560212	XM_014160784.1	fibroblast growth factor receptor 3-like	0.325237	0.0356479	0.844881
LOC106593877	LOC106593877	XM_014185264.1	G patch domain and ankyrin repeat-containing protein 1-like%2C transcript variant X2	0.178778	0.0357917	0.844881
LOC106601104	LOC106601104	XR_001327948.1	uncharacterized LOC106601104%2C transcript variant X3	0.276143	0.0355773	0.844881
LOC106601419	recql5	XM_014193627.1	RecQ helicase-like 5%2C transcript variant X2	0.195402	0.0356638	0.844881
LOC106607159	LOC106607159	XM_014203799.1	cold shock domain-containing protein C2-like	-0.212368	0.0357661	0.844881
LOC106607757	LOC106607757	XM_014205065.1	trans-2-enoyl-CoA reductase%2C mitochondrial-like	0.393446	0.0356456	0.844881
LOC106608314	LOC106608314	XM_014206194.1	basic leucine zipper transcriptional factor ATF-like	0.203268	0.0356915	0.844881
LOC106609841	LOC106609841	XM_014208860.1	tetraspanin-8-like	-0.253174	0.0357941	0.844881
LOC100195570	dpf3	NM_001140599.1	D4%2C zinc and double PHD fingers%2C family 3	-0.104118	0.0355446	0.844881
LOC106560932	ca5a	XM_014124399.1	carbonic anhydrase VA%2C mitochondrial%2C transcript variant X2	-0.1316	0.03579	0.844881
LOC106567983	ubb	XM_014137931.1	ubiquitin B	0.131264	0.0357291	0.844881
LOC106582350	sema5b	XM_014165383.1	sema domain%2C seven thrombospondin repeats (type 1 and type 1-like)%2C transmembrane domain (TM) and short cytoplasmic domain%2C (semaphorin) 5B%2C transcript variant X7	-0.221785	0.0357754	0.844881
LOC106586417	LOC106586417	XM_014173648.1	protein disulfide-isomerase A5-like	-0.15153	0.0357507	0.844881
LOC106589333	LOC106589333	XM_014179177.1	transcription factor Sox-8-like	0.36896	0.0355309	0.844881
LOC106590177	LOC106590177	XM_014180874.1	nuclear receptor-binding protein 2-like	0.217643	0.0356023	0.844881
LOC106569984	LOC106569984	XM_014141795.1	C-type lectin domain family 5 member A-like	0.212449	0.0358817	0.84517
LOC106574123	LOC106574123	XR_001321478.1	solute carrier organic anion transporter family member 2A1-like%2C transcript variant X3	-0.251907	0.0359942	0.84517
LOC106575599	LOC106575599	XM_014152201.1	tensin-like	-0.292069	0.0359401	0.84517
LOC106576139	casc1	XM_014153052.1	cancer susceptibility candidate 1%2C transcript variant X1	0.133219	0.0359881	0.84517
LOC106583606	LOC106583606	XM_014167975.1	keratin%2C type I cytoskeletal 18-like	0.139561	0.0359431	0.84517
LOC106595028	LOC106595028	XM_014186409.1	serum deprivation-response protein-like	0.136393	0.0358305	0.84517
LOC106594275	LOC106594275	XM_014185645.1	amyloid beta A4 precursor protein-binding family B member 2-like	0.774293	0.0359812	0.84517
LOC106596063	LOC106596063	XM_014187381.1	uncharacterized protein C11orf98 homolog	0.287008	0.035855	0.84517
LOC106601944	LOC106601944	XM_014194382.1	poly [ADP-ribose] polymerase 14-like	0.657873	0.0360834	0.845611
LOC106602767	LOC106602767	XM_014195611.1	protein PAT1 homolog 1-like	0.0971585	0.0360672	0.845611
LOC106566950	LOC106566950	NA	NA	1.02521	0.0360459	0.845611
LOC106603605	LOC106603605	XR_001328446.1	uncharacterized LOC106603605%2C transcript variant X2	0.311689	0.0361308	0.846171
LOC106577195	cssa18h10orf11	XM_014155086.1	chromosome ssa18 open reading frame%2C human C10orf11%2C transcript variant X2	-0.305471	0.0362212	0.846674
LOC100846953	vdac2	NM_001252349.1	voltage-dependent anion channel 2	-0.100031	0.0362216	0.846674
LOC106594115	LOC106594115	XM_014185484.1	von Willebrand factor A domain-containing protein 7-like	-0.294218	0.0362228	0.846674
LOC106582259	LOC106582259	NA	NA	0.255049	0.0362923	0.847746
LOC106584425	ell	XM_014169746.1	elongation factor RNA polymerase II	-0.0777662	0.0363469	0.848471
LOC106611292	LOC106611292	XM_014211373.1	WD repeat-containing protein 20-like	-0.150811	0.0365775	0.84887
LOC106605021	LOC106605021	XM_014200238.1	transforming growth factor beta-2-like	0.170525	0.0365834	0.84887
LOC106609958	LOC106609958	XM_014209027.1	probable G-protein coupled receptor 83	-0.392363	0.036575	0.84887
LOC106562461	LOC106562461	XM_014127357.1	NAD(P) transhydrogenase%2C mitochondrial-like%2C transcript variant X1	-0.163313	0.0364253	0.84887
LOC106565901	LOC106565901	XM_014133568.1	rho guanine nucleotide exchange factor 10-like protein%2C transcript variant X2	0.1798	0.0365619	0.84887
LOC106574586	LOC106574586	XM_014150562.1	nardilysin-like	0.16493	0.0364525	0.84887
LOC106579248	LOC106579248	XM_014158983.1	LYR motif-containing protein 1-like%2C transcript variant X2	-0.231025	0.0365052	0.84887
LOC106586340	lcmt2	XM_014173526.1	leucine carboxyl methyltransferase 2	0.394987	0.0366234	0.84887
LOC106592403	LOC106592403	XM_014183741.1	intestinal mucin-like protein	-0.165079	0.036574	0.84887
LOC106596727	LOC106596727	NA	NA	-0.153725	0.0366229	0.84887
LOC106595523	LOC106595523	XM_014186894.1	metastasis-associated in colon cancer protein 1-like	-0.115148	0.0364758	0.84887
LOC106600384	LOC106600384	XM_014191689.1	myeloid-associated differentiation marker homolog%2C transcript variant X1	0.12682	0.0366893	0.84985
LOC106601458	LOC106601458	XM_014193676.1	myosin phosphatase Rho-interacting protein-like	0.218804	0.0371361	0.849982
LOC106607780	LOC106607780	XM_014205128.1	protein FAM184A-like%2C transcript variant X2	-0.311335	0.0370528	0.849982
LOC106608478	LOC106608478	XM_014206407.1	transcriptional-regulating factor 1-like	-0.232104	0.0371115	0.849982
LOC106613647	LOC106613647	XM_014216131.1	AT-rich interactive domain-containing protein 3A-like	-0.1129	0.0367445	0.849982
LOC106613871	LOC106613871	XM_014216575.1	glypican-1-like	0.134174	0.0370541	0.849982
LOC106563070	zcchc9	XM_014128293.1	zinc finger%2C CCHC domain containing 9	0.121677	0.0371436	0.849982
LOC106567277	frmd4b	XM_014136387.1	FERM domain containing 4B%2C transcript variant X2	0.115428	0.0369171	0.849982
LOC106569606	LOC106569606	XM_014141135.1	Krueppel-like factor 2%2C transcript variant X1	0.161877	0.0370238	0.849982
LOC106570076	LOC106570076	XM_014142038.1	RNA-binding motif%2C single-stranded-interacting protein 3	-0.327848	0.0369352	0.849982
LOC106572617	LOC106572617	XM_014146956.1	connective tissue growth factor-like	0.315312	0.0367842	0.849982
LOC106573768	LOC106573768	XM_014149112.1	multiple C2 and transmembrane domain-containing protein 2-like%2C transcript variant X1	-0.154158	0.0368663	0.849982
LOC106578921	LOC106578921	XM_014158188.1	alpha-synuclein-like%2C transcript variant X1	0.363169	0.0369337	0.849982
LOC106579206	LOC106579206	XM_014158891.1	transmembrane protein 204-like	0.187323	0.0371015	0.849982
LOC106579413	LOC106579413	XM_014159304.1	zinc finger protein 518A-like%2C transcript variant X3	-0.509276	0.0369086	0.849982
LOC106583111	LOC106583111	XM_014166939.1	cyclin-dependent kinase 18-like	-0.170143	0.0368019	0.849982
LOC106583585	LOC106583585	XM_014167943.1	GTPase IMAP family member 4-like	-0.248762	0.0370772	0.849982
LOC106590447	LOC106590447	XM_014181504.1	ligand of Numb protein X 2-like	0.190344	0.0369326	0.849982
LOC106599980	LOC106599980	NA	NA	-0.621901	0.0368543	0.849982
LOC106599654	LOC106599654	XR_001327530.1	uncharacterized LOC106599654%2C transcript variant X1	-0.304259	0.0370834	0.849982
LOC106607692	senp6	XM_014204916.1	SUMO1/sentrin specific peptidase 6%2C transcript variant X3	0.0777699	0.0372763	0.850741
LOC106608909	LOC106608909	XM_014207120.1	uncharacterized LOC106608909	-0.305204	0.0373051	0.850741
LOC101448059	igfbp-6a2	NM_001279145.1	insulin-like growth factor binding protein 6 paralog A2	0.562633	0.0372924	0.850741
LOC106568382	LOC106568382	XM_014138682.1	keratin%2C type I cytoskeletal 18-like	-0.222019	0.0372762	0.850741
LOC106576183	LOC106576183	XM_014153160.1	cyclin-dependent kinase 17-like	-0.140666	0.0372816	0.850741
LOC106596710	LOC106596710	XM_014187980.1	dolichyl-diphosphooligosaccharide--protein glycosyltransferase subunit 1-like	0.226797	0.0373186	0.850741
LOC106606816	pdxdc1	XM_014203185.1	pyridoxal-dependent decarboxylase domain containing 1	-0.123611	0.0374094	0.851257
LOC100196057	bclx	NM_001141086.1	Apoptosis regulator Bcl-X	-0.16165	0.0374122	0.851257
LOC106587687	LOC106587687	XM_014176278.1	CMP-N-acetylneuraminate-beta-galactosamide-alpha-2%2C3-sialyltransferase 1-like	-0.283748	0.0373935	0.851257
LOC106579428	LOC106579428	XM_014159334.1	fibroblast growth factor receptor 2-like%2C transcript variant X6	-0.198195	0.0374471	0.851514
LOC106601801	LOC106601801	XM_014194188.1	hematological and neurological expressed 1 protein-like%2C transcript variant X1	0.106279	0.0374861	0.851863
LOC106563925	thsd1	XM_014129871.1	thrombospondin%2C type I%2C domain containing 1%2C transcript variant X1	-0.343582	0.0375461	0.852688
LOC106600052	LOC106600052	XR_001327676.1	uncharacterized LOC106600052	-0.39396	0.0376521	0.854556
LOC106590127	chmp4c	XM_014180732.1	charged multivesicular body protein 4C	-0.136767	0.0376815	0.854684
LOC106589508	LOC106589508	XM_014179586.1	choline transporter-like protein 2	0.0857842	0.038568	0.85594
LOC106597167	LOC106597167	XM_014188394.1	transferrin receptor protein 1-like	-0.143804	0.0379118	0.85594
LOC106600477	LOC106600477	XM_014191842.1	supervillin-like%2C transcript variant X8	-0.27739	0.038523	0.85594
LOC106601190	LOC106601190	XM_014193171.1	ras-related protein Rab-3D-like	-0.132159	0.0382865	0.85594
LOC106601380	LOC106601380	XR_001328002.1	uncharacterized LOC106601380	-0.196489	0.0383139	0.85594
LOC106604500	LOC106604500	XM_014199166.1	uncharacterized LOC106604500	0.330471	0.0382243	0.85594
LOC106604783	apbb2	XM_014199811.1	amyloid beta (A4) precursor protein-binding%2C family B%2C member 2%2C transcript variant X3	-0.126006	0.0383128	0.85594
LOC106606238	LOC106606238	XR_001329010.1	uncharacterized LOC106606238%2C transcript variant X3	-0.205024	0.0380358	0.85594
LOC106609223	LOC106609223	XM_014207760.1	troponin I%2C slow skeletal muscle-like%2C transcript variant X5	-0.313841	0.0379184	0.85594
LOC106613601	LOC106613601	XM_014216030.1	zinc transporter ZIP3-like	-0.175425	0.0385607	0.85594
LOC106560959	LOC106560959	XM_014124437.1	cytosolic carboxypeptidase 4-like	-0.318197	0.0382638	0.85594
LOC106561580	immp2l	XM_014125684.1	inner mitochondrial membrane peptidase subunit 2	-0.329644	0.0383336	0.85594
LOC106563408	LOC106563408	XM_014128950.1	zinc finger BED domain-containing protein 4-like%2C transcript variant X2	0.144275	0.0382701	0.85594
LOC106563763	LOC106563763	XR_001319311.1	uncharacterized LOC106563763	-0.264417	0.038397	0.85594
LOC106564888	LOC106564888	XM_014131377.1	testis-expressed sequence 2 protein-like%2C transcript variant X1	-0.106586	0.0383083	0.85594
LOC106566804	LOC106566804	XM_014135219.1	tyrosine-protein kinase SRK3-like	-0.105393	0.0379626	0.85594
LOC106573465	LOC106573465	XM_014148542.1	telomere repeats-binding bouquet formation protein 1-like%2C transcript variant X7	0.189914	0.0385608	0.85594
LOC106575615	LOC106575615	XM_014152227.1	uncharacterized LOC106575615	0.199201	0.0379138	0.85594
LOC100196284	tnni1	NM_001141313.1	troponin I%2C slow skeletal muscle	-0.362475	0.0381523	0.85594
LOC106578536	LOC106578536	XM_014157468.1	frizzled-8-like	0.193491	0.037797	0.85594
LOC106580897	LOC106580897	XM_014162429.1	uncharacterized LOC106580897	0.198911	0.0383405	0.85594
LOC106581990	LOC106581990	XM_014164601.1	transmembrane protein 182-like	-0.308818	0.0381273	0.85594
LOC106582992	LOC106582992	XM_014166678.1	endothelin-converting enzyme 1-like	-0.0692658	0.03809	0.85594
LOC106584978	dnah10	XM_014170679.1	dynein%2C axonemal%2C heavy chain 10%2C transcript variant X2	0.171309	0.0385122	0.85594
LOC100306821	casc4	NM_001165360.1	cancer susceptibility candidate 4	-0.106347	0.0380853	0.85594
LOC106588616	LOC106588616	XM_014177778.1	membrane progestin receptor alpha-B-like%2C transcript variant X1	0.177302	0.0385421	0.85594
LOC106588811	LOC106588811	XM_014178255.1	ataxin-1-like%2C transcript variant X2	-0.211561	0.0385691	0.85594
LOC106589042	LOC106589042	XR_001324758.1	connective tissue growth factor-like%2C transcript variant X8	0.308337	0.038457	0.85594
LOC106595163	LOC106595163	XM_014186537.1	ubiquitin carboxyl-terminal hydrolase 7-like	0.116963	0.0377958	0.85594
LOC106594036	LOC106594036	XM_014185405.1	transmembrane protein 116-like	-0.269552	0.0384916	0.85594
LOC106594418	LOC106594418	XM_014185781.1	protein NOXP20-like	-0.19586	0.038348	0.85594
LOC106596348	LOC106596348	XM_014187652.1	ectonucleotide pyrophosphatase/phosphodiesterase family member 2-like	0.260029	0.0381655	0.85594
LOC106594293	LOC106594293	XM_014185659.1	low-density lipoprotein receptor class A domain-containing protein 4-like	-0.299599	0.0378874	0.85594
LOC106595333	LOC106595333	XM_014186706.1	cleavage and polyadenylation specificity factor subunit 6-like	0.168582	0.0383956	0.85594
LOC106597658	LOC106597658	XM_014188816.1	propionyl-CoA carboxylase alpha chain%2C mitochondrial-like	-0.185414	0.0378318	0.85594
LOC100196483	atp7a	NM_001141512.1	ATPase%2C Cu++ transporting%2C alpha polypeptide	-0.143583	0.0385984	0.856061
LOC106612608	prss16	XM_014213931.1	protease%2C serine%2C 16 (thymus)%2C transcript variant X3	0.268752	0.0386726	0.856285
LOC106589925	LOC106589925	XM_014180373.1	poly(ADP-ribose) glycohydrolase-like%2C transcript variant X2	-0.0795473	0.0386767	0.856285
LOC106597788	LOC106597788	XM_014188926.1	trinucleotide repeat-containing gene 18 protein-like	-0.366065	0.0386798	0.856285
LOC106564751	LOC106564751	XM_014131077.1	junction plakoglobin-like%2C transcript variant X4	0.124693	0.0387285	0.856835
LOC106582009	LOC106582009	XM_014164643.1	raftlin-like%2C transcript variant X1	0.148559	0.0387643	0.856978
LOC106592912	LOC106592912	XM_014184261.1	dedicator of cytokinesis protein 1-like	0.197705	0.0387826	0.856978
LOC106606709	LOC106606709	XM_014203065.1	protein kinase C alpha type-like	-0.381865	0.0388286	0.857469
LOC106583742	LOC106583742	XM_014168289.1	R-spondin-2-like	-0.236615	0.0388798	0.857584
LOC106600943	LOC106600943	XM_014192744.1	uncharacterized LOC106600943%2C transcript variant X1	-0.215452	0.0388815	0.857584
LOC106601033	LOC106601033	XM_014192901.1	complement C1q-like protein 2	-0.503332	0.0390822	0.858474
LOC106601955	LOC106601955	XM_014194396.1	GTPase IMAP family member 5-like	0.279621	0.0393026	0.858474
LOC106602979	LOC106602979	XM_014196068.1	phosphofurin acidic cluster sorting protein 1-like%2C transcript variant X1	-0.180824	0.0390391	0.858474
LOC106605486	LOC106605486	XM_014201206.1	maestro heat-like repeat-containing protein family member 1	0.127849	0.0391371	0.858474
LOC106605655	LOC106605655	XM_014201534.1	glutamate receptor ionotropic%2C kainate 2	0.359618	0.0390727	0.858474
LOC106562299	LOC106562299	XM_014127083.1	transcription factor Maf-like	0.12524	0.0392145	0.858474
LOC106563417	xrra1	XM_014128971.1	X-ray radiation resistance associated 1%2C transcript variant X3	0.329105	0.0392988	0.858474
LOC106568154	LOC106568154	XM_014138230.1	coiled-coil domain-containing protein 80-like	0.187671	0.0390779	0.858474
LOC106569866	msto1	XM_014141548.1	misato 1%2C mitochondrial distribution and morphology regulator%2C transcript variant X1	0.11779	0.039235	0.858474
LOC106573599	LOC106573599	XM_014148780.1	duodenase-1-like%2C transcript variant X2	-0.450742	0.0389524	0.858474
LOC106574639	LOC106574639	XM_014150633.1	type I inositol 3%2C4-bisphosphate 4-phosphatase-like	-0.200827	0.0393034	0.858474
LOC106575684	LOC106575684	XM_014152317.1	propionyl-CoA carboxylase alpha chain%2C mitochondrial-like	-0.199105	0.0391817	0.858474
LOC106580488	LOC106580488	XM_014161609.1	T-box transcription factor TBX1%2C transcript variant X1	0.1119	0.0392789	0.858474
LOC106583993	LOC106583993	NA	NA	-0.355498	0.03909	0.858474
LOC106585013	fancg	XM_014170744.1	Fanconi anemia%2C complementation group G%2C transcript variant X1	0.0915042	0.0391282	0.858474
LOC106594585	LOC106594585	XM_014185999.1	transmembrane and TPR repeat-containing protein 2-like	0.289079	0.0391648	0.858474
LOC106577751	LOC106577751	XM_014156069.1	uncharacterized LOC106577751	0.207857	0.0393687	0.85923
LOC106578070	LOC106578070	XM_014156649.1	zinc finger protein 813-like%2C transcript variant X2	0.219971	0.0393858	0.85923
LOC106588898	LOC106588898	XM_014178437.1	xylosyltransferase 1-like	0.245926	0.0396631	0.860327
LOC106594966	LOC106594966	XM_014186361.1	zinc finger protein 239-like%2C transcript variant X2	-0.236149	0.0396288	0.860327
LOC106600799	LOC106600799	XM_014192479.1	MAGUK p55 subfamily member 3-like%2C transcript variant X1	0.381276	0.039675	0.860327
LOC106602671	LOC106602671	XR_001328269.1	uncharacterized LOC106602671	-0.304861	0.0394726	0.860327
LOC106605444	LOC106605444	NA	NA	-0.376269	0.0396718	0.860327
LOC106612622	LOC106612622	XM_014213957.1	F-box only protein 46-like%2C transcript variant X1	0.0906278	0.0395926	0.860327
LOC106561002	LOC106561002	XM_014124528.1	mixed lineage kinase domain-like protein%2C transcript variant X4	0.238578	0.039655	0.860327
LOC100380357	s26a2	NM_001173642.1	Sulfate transporter	0.209258	0.0395926	0.860327
LOC106577200	LOC106577200	XM_014155091.1	voltage-dependent anion-selective channel protein 2-like%2C transcript variant X2	0.158349	0.0395157	0.860327
LOC106597170	LOC106597170	XM_014188395.1	protein RRP5 homolog	0.188573	0.0396683	0.860327
LOC106587459	LOC106587459	XM_014175867.1	liprin-beta-2-like%2C transcript variant X5	0.189853	0.0397026	0.860406
LOC106601456	LOC106601456	XM_014193674.1	tumor necrosis factor ligand superfamily member 14-like	-0.16622	0.0397271	0.860418
LOC106590064	LOC106590064	XM_014180608.1	kelch-like ECH-associated protein 1%2C transcript variant X3	-0.101053	0.0397886	0.861232
LOC106572557	LOC106572557	XM_014147180.1	absent in melanoma 1 protein-like%2C transcript variant X5	0.152239	0.0398156	0.8613
LOC106608124	LOC106608124	XM_014205866.1	mitochondrial basic amino acids transporter-like%2C transcript variant X3	-0.208689	0.0399699	0.863475
LOC106562149	LOC106562149	XM_014126808.1	protein CASC4-like%2C transcript variant X5	-0.0979246	0.0399881	0.863475
LOC106576541	LOC106576541	XM_014153760.1	proteoglycan 4-like	-0.285381	0.0399868	0.863475
LOC106580794	LOC106580794	XM_014162226.1	rap1 GTPase-activating protein 2-like%2C transcript variant X12	-0.0931599	0.0400474	0.864236
LOC106599381	LOC106599381	XM_014190767.1	tandem C2 domains nuclear protein-like%2C transcript variant X2	0.476049	0.0401695	0.864356
LOC100196277	rs19	NM_001141306.1	40S ribosomal protein S19	0.230881	0.0403321	0.864356
LOC106600393	LOC106600393	XM_014191704.1	zinc finger protein 26-like%2C transcript variant X3	0.126796	0.0402859	0.864356
LOC106563178	LOC106563178	XM_014128485.1	poly [ADP-ribose] polymerase 14-like	0.231651	0.0401894	0.864356
LOC106563930	LOC106563930	XM_014129876.1	solute carrier family 46 member 3-like	-0.27	0.0403297	0.864356
LOC106575612	LOC106575612	XM_014152224.1	obscurin-like protein 1	-0.30892	0.0403583	0.864356
LOC106579016	LOC106579016	XM_014158415.1	dexamethasone-induced Ras-related protein 1-like	0.425069	0.0401277	0.864356
LOC106579499	LOC106579499	XM_014159444.1	uncharacterized serine-rich protein C215.13-like	0.387188	0.0400976	0.864356
LOC106584423	tmem59l	XM_014169742.1	transmembrane protein 59-like	-0.175761	0.0403578	0.864356
LOC100195145	mspd2	NM_001140174.1	Motile sperm domain-containing protein 2	-0.10477	0.0403524	0.864356
LOC100196312	m4a4a	NM_001141341.1	Membrane-spanning 4-domains subfamily A member 4A	0.313484	0.040236	0.864356
LOC106595653	LOC106595653	XM_014187017.1	trichohyalin-like	-0.444875	0.0402537	0.864356
LOC106595651	LOC106595651	XR_001326432.1	uncharacterized LOC106595651	0.272071	0.0403651	0.864356
LOC106607133	LOC106607133	XR_001329162.1	uncharacterized LOC106607133	-0.153867	0.0405733	0.864949
LOC106607500	LOC106607500	XM_014204502.1	WAS/WASL-interacting protein family member 2-like	-0.193912	0.040667	0.864949
LOC106611938	LOC106611938	XM_014212625.1	protein FAM53C-like%2C transcript variant X2	0.097758	0.0405948	0.864949
LOC106612015	LOC106612015	XM_014212783.1	long-chain-fatty-acid--CoA ligase 1-like%2C transcript variant X2	-0.150009	0.0406584	0.864949
LOC106560589	LOC106560589	XM_014123621.1	histidine-rich glycoprotein-like	0.271079	0.0406866	0.864949
LOC106569721	LOC106569721	XM_014141291.1	putative 60S ribosomal protein L37a	0.19539	0.0405391	0.864949
LOC106571493	LOC106571493	XM_014144655.1	elongation of very long chain fatty acids protein 4-like	0.0963551	0.0405626	0.864949
LOC106572596	LOC106572596	XM_014146922.1	nck-associated protein 5-like%2C transcript variant X5	0.269882	0.0404822	0.864949
LOC106576635	LOC106576635	XR_001321966.1	uncharacterized LOC106576635	-0.162149	0.0406362	0.864949
LOC106586499	LOC106586499	XM_014173876.1	dehydrogenase/reductase SDR family member 12-like	-0.121451	0.0404182	0.864949
LOC106589061	LOC106589061	XM_014178737.1	transcription factor SOX-4-like	0.129605	0.0407052	0.864949
LOC106592507	LOC106592507	XM_014183853.1	uncharacterized LOC106592507	0.144819	0.0406009	0.864949
LOC106591345	LOC106591345	XR_001325276.1	uncharacterized LOC106591345%2C transcript variant X1	-0.568924	0.040449	0.864949
LOC106600705	LOC106600705	XM_014192270.1	matrix metalloproteinase-25-like	0.740869	0.0407826	0.865062
LOC106601016	LOC106601016	XM_014192864.1	2'%2C3'-cyclic-nucleotide 3'-phosphodiesterase-like%2C transcript variant X3	0.0735012	0.0407546	0.865062
LOC106581297	LOC106581297	XM_014163260.1	28S ribosomal protein S22%2C mitochondrial-like	-0.452914	0.0407808	0.865062
LOC106560566	LOC106560566	XM_014123564.1	anosmin-1-like	0.234278	0.040882	0.86615
LOC106569746	LOC106569746	XR_001320548.1	uncharacterized LOC106569746	0.207847	0.0408747	0.86615
LOC106613003	LOC106613003	XM_014214811.1	uncharacterized LOC106613003	-0.156285	0.0409164	0.866368
LOC106566759	LOC106566759	XM_014135126.1	nuclear pore membrane glycoprotein 210-like%2C transcript variant X5	0.265893	0.0410073	0.867274
LOC106581150	LOC106581150	XM_014163005.1	rho GTPase-activating protein 32-like%2C transcript variant X6	-0.173429	0.0409956	0.867274
LOC106603136	mrpl49	XM_014196418.1	mitochondrial ribosomal protein L49	-0.168734	0.0410374	0.8674
LOC106581134	LOC106581134	NA	NA	-0.258944	0.0413111	0.867592
LOC106561073	LOC106561073	XM_014124697.1	uncharacterized LOC106561073	0.248845	0.0416547	0.867592
LOC106565457	LOC106565457	XM_014132656.1	zinc finger protein Gfi-1b-like	-0.175188	0.0414314	0.867592
LOC106592000	LOC106592000	XM_014183301.1	uncharacterized LOC106592000	0.187989	0.0413208	0.867592
LOC106600626	spata2	XM_014192120.1	spermatogenesis associated 2%2C transcript variant X2	0.111104	0.0416922	0.867592
LOC106600945	LOC106600945	XM_014192749.1	troponin T%2C slow skeletal muscle-like%2C transcript variant X4	-0.370197	0.0412169	0.867592
LOC100195177	ctsw	NM_001140206.1	cathepsin W	-0.154762	0.0416968	0.867592
LOC106605466	LOC106605466	XM_014201159.1	annexin A2-like%2C transcript variant X2	-0.217149	0.0415954	0.867592
LOC106608725	LOC106608725	XR_001329570.1	uncharacterized LOC106608725	-0.136956	0.0414153	0.867592
LOC106562338	LOC106562338	XM_014127156.1	retinoblastoma-like protein 2	0.12035	0.0416973	0.867592
LOC106565239	LOC106565239	XM_014132132.1	thioredoxin reductase 1%2C cytoplasmic-like	-0.120759	0.0411637	0.867592
LOC106566250	LOC106566250	XM_014134141.1	stabilin-2-like	-0.286405	0.041596	0.867592
LOC106568182	LOC106568182	XR_001320242.1	zinc finger protein GLIS3-like%2C transcript variant X2	0.299079	0.0415368	0.867592
LOC106568563	LOC106568563	XM_014139005.1	protein Hook homolog 3-like	-0.261601	0.0413319	0.867592
LOC106569126	LOC106569126	XM_014140125.1	zinc finger protein SNAI2-like	0.164434	0.0416065	0.867592
LOC100195186	k2c8	NM_001140215.1	Keratin%2C type II cytoskeletal 8	0.105774	0.041103	0.867592
LOC106578695	LOC106578695	XM_014157799.1	M-protein%2C striated muscle-like%2C transcript variant X2	-0.332407	0.0416799	0.867592
LOC106578756	LOC106578756	XM_014157902.1	calpain-2 catalytic subunit-like	-0.198558	0.0415627	0.867592
LOC106579376	LOC106579376	XM_014159214.1	glucagon receptor-like	-0.351247	0.0414087	0.867592
LOC106579965	LOC106579965	XM_014160430.1	P2X purinoceptor 4-like	-0.614944	0.0413068	0.867592
LOC106580628	LOC106580628	XM_014161888.1	niban-like protein 1%2C transcript variant X2	0.135867	0.0416436	0.867592
LOC100380476	ift88	NM_001173761.1	intraflagellar transport 88	0.0946296	0.041214	0.867592
LOC106589086	LOC106589086	XM_014178771.1	cytosolic 5'-nucleotidase 1A-like	-0.258562	0.041695	0.867592
LOC106589894	LOC106589894	XM_014180307.1	G-protein coupled receptor family C group 5 member C-like%2C transcript variant X1	-0.117025	0.0412939	0.867592
LOC106593995	LOC106593995	XM_014185370.1	zinc finger protein 330-like	0.268584	0.041522	0.867592
LOC106595809	LOC106595809	XM_014187162.1	metastasis-associated in colon cancer protein 1-like	-0.111925	0.0415449	0.867592
LOC106598388	LOC106598388	XM_014189425.1	endothelial zinc finger protein induced by tumor necrosis factor alpha-like	0.131344	0.0410942	0.867592
LOC106582236	LOC106582236	XM_014165105.1	interferon-induced guanylate-binding protein 1-like%2C transcript variant X3	0.21116	0.0417441	0.868065
LOC100380288	adgrl4	NM_001173573.1	adhesion G protein-coupled receptor L4	0.127991	0.0417867	0.868449
LOC100196073	sptlc2	XM_014196119.1	serine palmitoyltransferase%2C long chain base subunit 2	-0.0932561	0.0427186	0.868502
LOC106604523	LOC106604523	XM_014199210.1	CDK2-associated and cullin domain-containing protein 1-like	-0.13071	0.0424627	0.868502
LOC106570262	fkbp15	XM_014142440.1	FK506 binding protein 15%2C 133kDa%2C transcript variant X7	-0.248156	0.0423444	0.868502
LOC106574105	LOC106574105	XM_014149664.1	unconventional myosin-Ie-like	0.118923	0.0428278	0.868502
LOC106583306	LOC106583306	XM_014167350.1	cytochrome P450 4B1-like	-0.121623	0.0423131	0.868502
LOC106598840	LOC106598840	XM_014189849.1	uncharacterized protein C1orf21 homolog	-0.193543	0.0426111	0.868502
LOC106600388	LOC106600388	XM_014191694.1	nectin-4-like%2C transcript variant X1	-0.113578	0.0424888	0.868502
LOC106602034	LOC106602034	XM_014194482.1	mannose-binding protein C-like	0.474445	0.0427755	0.868502
LOC106602363	LOC106602363	XM_014194958.1	mineralocorticoid receptor-like	-0.233202	0.0424144	0.868502
LOC106603814	LOC106603814	XM_014197974.1	transcription factor 7-like 2%2C transcript variant X5	0.178114	0.0422787	0.868502
LOC106603981	LOC106603981	XM_014198297.1	von Willebrand factor A domain-containing protein 7-like	-0.307275	0.0420728	0.868502
LOC106604497	LOC106604497	XM_014199161.1	uncharacterized LOC106604497	0.53024	0.0428369	0.868502
LOC106605145	LOC106605145	XM_014200494.1	uncharacterized LOC106605145	-0.147569	0.0423114	0.868502
LOC106609248	LOC106609248	XM_014207828.1	probable G protein-coupled receptor 85%2C transcript variant X2	0.184824	0.0420567	0.868502
LOC106610791	LOC106610791	XM_014210377.1	connector enhancer of kinase suppressor of ras 3-like%2C transcript variant X1	0.131217	0.0426912	0.868502
LOC106613556	LOC106613556	XM_014215941.1	FYVE and coiled-coil domain-containing protein 1-like%2C transcript variant X3	-0.190403	0.0423682	0.868502
LOC106613907	soat1	XM_014216671.1	sterol O-acyltransferase 1%2C transcript variant X3	0.323196	0.0426363	0.868502
LOC106560623	LOC106560623	XM_014123677.1	angiomotin-like 2a	-0.0961496	0.042471	0.868502
LOC106561057	LOC106561057	XM_014124650.1	pleckstrin homology domain-containing family A member 7-like%2C transcript variant X7	-0.172797	0.0428019	0.868502
LOC106561022	ptprz1	XM_014124573.1	protein tyrosine phosphatase%2C receptor-type%2C Z polypeptide 1%2C transcript variant X4	0.247431	0.0422869	0.868502
LOC106563118	LOC106563118	XM_014128347.1	calcium/calmodulin-dependent protein kinase kinase 2-like%2C transcript variant X3	0.148957	0.0420485	0.868502
LOC106563195	LOC106563195	XM_014128525.1	germ cell-less protein-like 1%2C transcript variant X9	0.115111	0.0424582	0.868502
LOC100194684	LOC100194684	XM_014131034.1	myomesin-2%2C transcript variant X4	-0.397185	0.0428509	0.868502
LOC100286407	LOC100286407	XM_014133547.1	alkaline phosphatase	0.132861	0.0423098	0.868502
LOC106566897	LOC106566897	XM_014135462.1	calcitonin gene-related peptide type 1 receptor-like%2C transcript variant X2	0.183732	0.0423458	0.868502
LOC106567236	LOC106567236	XM_014136283.1	membrane-associated guanylate kinase%2C WW and PDZ domain-containing protein 3-like%2C transcript variant X6	-0.219773	0.0418182	0.868502
LOC106567348	fam19a1	XM_014136488.1	family with sequence similarity 19 (chemokine (C-C motif)-like)%2C member A1%2C transcript variant X3	-0.583136	0.0426972	0.868502
LOC106569874	LOC106569874	XM_014141581.1	protein S100-A13-like	0.188186	0.0418864	0.868502
LOC100196600	serc1	NM_001141629.1	Serine incorporator 1	0.146557	0.0428333	0.868502
LOC100195568	at233	NM_001140597.1	Sodium/potassium-transporting ATPase subunit beta-233	-0.158898	0.0425873	0.868502
LOC106574297	LOC106574297	XM_014150097.1	von Willebrand factor D and EGF domain-containing protein-like%2C transcript variant X2	0.276981	0.0420086	0.868502
LOC106574909	LOC106574909	NA	NA	-0.217834	0.0422714	0.868502
LOC100137054	rtn3	XM_014155629.1	reticulon 3%2C transcript variant X2	0.0783014	0.042587	0.868502
LOC106578265	LOC106578265	XM_014156926.1	BTB/POZ domain-containing protein KCTD5-like	-0.11065	0.0426992	0.868502
LOC106579079	pgap3	XM_014158616.1	post-GPI attachment to proteins 3	0.121962	0.0422327	0.868502
LOC106581657	LOC106581657	XM_014163856.1	melanophilin-like%2C transcript variant X1	0.216327	0.0423899	0.868502
LOC106582641	LOC106582641	XM_014165891.1	fer-1-like protein 4	-0.185546	0.0420276	0.868502
LOC106585191	LOC106585191	XM_014171126.1	ephrin-A5b-like%2C transcript variant X1	-0.077625	0.0424575	0.868502
LOC106588083	LOC106588083	XM_014176748.1	WW domain-containing adapter protein with coiled-coil-like%2C transcript variant X1	0.0741038	0.0427341	0.868502
LOC106589759	LOC106589759	XM_014180086.1	phosphoglycerate mutase 1-like	-0.0917102	0.0421222	0.868502
LOC106597235	LOC106597235	XR_001326889.1	uncharacterized LOC106597235	0.400608	0.0419559	0.868502
LOC106595728	LOC106595728	XM_014187085.1	integrin alpha-10-like	0.182696	0.0428103	0.868502
LOC106592247	LOC106592247	XM_014183572.1	serine/threonine-protein kinase/endoribonuclease IRE1-like	-0.231393	0.0426082	0.868502
LOC106592665	LOC106592665	XM_014184005.1	transient receptor potential cation channel subfamily V member 6-like	-0.176686	0.0426244	0.868502
LOC100196420	c209e	NM_001141449.1	CD209 antigen-like protein E	0.136014	0.0431685	0.871299
LOC106605431	LOC106605431	XM_014201085.1	thrombospondin-3a-like	0.315477	0.043079	0.871299
LOC106607370	LOC106607370	XM_014204287.1	DNA-3-methyladenine glycosylase-like%2C transcript variant X1	0.169063	0.0431707	0.871299
LOC106608581	LOC106608581	XM_014206591.1	complement component C1q receptor-like%2C transcript variant X1	0.235266	0.0431292	0.871299
LOC106609531	LOC106609531	XM_014208451.1	anoctamin-6-like%2C transcript variant X2	-0.0993147	0.0431409	0.871299
LOC106577250	LOC106577250	XM_014155184.1	transmembrane protein 150A-like	-0.226943	0.0431825	0.871299
LOC106597793	LOC106597793	XM_014188930.1	mucin-5B-like	0.783495	0.0431247	0.871299
LOC106595639	LOC106595639	XM_014187004.1	E3 ubiquitin-protein ligase TRIM39-like	-0.474976	0.0431597	0.871299
LOC106575778	LOC106575778	XM_014152460.1	glycerol kinase-like	-0.173795	0.0434008	0.875212
LOC106560396	LOC106560396	XM_014123275.1	tensin-3-like	-0.196336	0.043489	0.87552
LOC106571855	LOC106571855	XM_014145355.1	glutamate receptor-interacting protein 2-like%2C transcript variant X5	-0.244254	0.0434569	0.87552
LOC106594327	LOC106594327	XM_014185689.1	sprouty-related%2C EVH1 domain-containing protein 2-like	0.24454	0.0434774	0.87552
LOC106608745	LOC106608745	XM_014206854.1	kin of IRRE-like protein 1%2C transcript variant X1	0.181348	0.0435195	0.875644
LOC106613720	glrx3	XM_014216268.1	glutaredoxin 3	0.112497	0.0437062	0.877651
LOC106561202	LOC106561202	XM_014124900.1	semaphorin-3D-like%2C transcript variant X2	0.210846	0.0436937	0.877651
LOC106566606	LOC106566606	XM_014134784.1	protein Wnt-7a	0.20517	0.0436593	0.877651
LOC106584549	LOC106584549	XM_014169971.1	receptor-type tyrosine-protein phosphatase zeta-like%2C transcript variant X4	0.256308	0.0437167	0.877651
LOC106604197	LOC106604197	XM_014198629.1	pre-mRNA-splicing factor SLU7-like	0.122316	0.0437915	0.877682
LOC106611319	LOC106611319	XM_014211385.1	SAM and SH3 domain-containing protein 1-like%2C transcript variant X7	-0.176465	0.0437871	0.877682
LOC106612643	LOC106612643	XM_014214000.1	immunoglobulin superfamily member 11-like%2C transcript variant X2	-0.345652	0.0437896	0.877682
LOC106584601	LOC106584601	XR_001323846.1	uncharacterized LOC106584601%2C transcript variant X1	0.228557	0.0440705	0.878841
LOC106601714	LOC106601714	XM_014194063.1	guanine nucleotide-binding protein G(I)/G(S)/G(O) subunit gamma-5-like	0.157254	0.0439214	0.878841
LOC106604635	LOC106604635	XM_014199474.1	choline transporter-like protein 1%2C transcript variant X3	0.103509	0.0439731	0.878841
LOC106608976	LOC106608976	XM_014207265.1	tripartite motif-containing protein 7-like	-0.382532	0.0438786	0.878841
LOC106611896	LOC106611896	XM_014212539.1	zinc finger protein 878-like%2C transcript variant X1	0.14866	0.0441599	0.878841
LOC106567005	LOC106567005	XR_001319989.1	uncharacterized LOC106567005	-0.411328	0.0440691	0.878841
LOC106567842	LOC106567842	XM_014137641.1	sestrin-3-like%2C transcript variant X2	0.245286	0.0441642	0.878841
LOC106575883	LOC106575883	XM_014152591.1	transmembrane and coiled-coil domain-containing protein 3-like	-0.300132	0.0440502	0.878841
LOC106579113	LOC106579113	XR_001322588.1	kelch domain-containing protein 1-like%2C transcript variant X3	-0.124539	0.0440646	0.878841
LOC106580195	mapkapk5	XM_014160996.1	mitogen-activated protein kinase-activated protein kinase 5%2C transcript variant X2	-0.121354	0.0440103	0.878841
LOC106585184	LOC106585184	XM_014171105.1	RING finger protein 37-like	0.108642	0.0441798	0.878841
LOC106586728	LOC106586728	XM_014174296.1	probable phospholipid-transporting ATPase IH	-0.312342	0.0441911	0.878841
LOC106596651	LOC106596651	XM_014187925.1	integrin alpha-L-like	-0.208481	0.0441493	0.878841
LOC106593579	LOC106593579	XM_014184930.1	NACHT%2C LRR and PYD domains-containing protein 3-like	-0.299148	0.0440816	0.878841
LOC106608459	LOC106608459	XR_001329517.1	breast cancer metastasis-suppressor 1 homolog%2C transcript variant X2	-0.111636	0.0442467	0.879461
LOC106587846	LOC106587846	XM_014176499.1	fumarylacetoacetase-like	0.182126	0.0442737	0.879511
LOC106566600	LOC106566600	XM_014134762.1	complement component C7-like	0.323891	0.0445709	0.879534
LOC106589802	fam195a	XM_014180151.1	family with sequence similarity 195%2C member A	-0.178453	0.0446943	0.879534
LOC106601045	LOC106601045	XM_014192922.1	histone-lysine N-methyltransferase EZH1-like%2C transcript variant X2	0.160521	0.044712	0.879534
LOC106601713	carm1	XM_014194061.1	coactivator-associated arginine methyltransferase 1%2C transcript variant X2	0.123518	0.0444987	0.879534
LOC106604600	LOC106604600	XM_014199394.1	protocadherin-18-like%2C transcript variant X1	0.212521	0.0448256	0.879534
LOC106606889	LOC106606889	XM_014203344.1	cytochrome c oxidase subunit 6A%2C mitochondrial	-0.289693	0.0445555	0.879534
LOC106607001	LOC106607001	XM_014203531.1	alpha-1%2C6-mannosylglycoprotein 6-beta-N-acetylglucosaminyltransferase B-like	0.285255	0.0443693	0.879534
LOC106608638	LOC106608638	XM_014206708.1	spermatogenesis associated 6-like protein	0.146002	0.0447272	0.879534
LOC106609227	LOC106609227	XM_014207772.1	dynamin-1-like protein%2C transcript variant X3	-0.135456	0.0448657	0.879534
LOC106610191	LOC106610191	XM_014209387.1	rho GTPase-activating protein 10-like	-0.0923347	0.0448468	0.879534
LOC106562220	dyx1c1	XM_014126949.1	dyslexia susceptibility 1 candidate 1	0.19249	0.0444126	0.879534
LOC106563047	LOC106563047	XM_014128265.1	homer protein homolog 1-like%2C transcript variant X2	-0.198495	0.044574	0.879534
LOC106572983	LOC106572983	XM_014147581.1	V-type proton ATPase subunit S1-like%2C transcript variant X2	-0.310412	0.04473	0.879534
LOC106573059	LOC106573059	XM_014147711.1	calcium/calmodulin-dependent protein kinase type 1D-like%2C transcript variant X1	-0.106525	0.044682	0.879534
LOC106577048	LOC106577048	XM_014154741.1	pleckstrin homology domain-containing family A member 1-like%2C transcript variant X9	0.124934	0.0449146	0.879534
LOC106579263	itga3	XM_014159019.1	integrin%2C alpha 3 (antigen CD49C%2C alpha 3 subunit of VLA-3 receptor)	-0.174498	0.0445742	0.879534
LOC106579351	LOC106579351	XM_014159194.1	scavenger receptor cysteine-rich domain-containing group B protein-like	-0.503408	0.0445586	0.879534
LOC106579760	LOC106579760	XM_014159925.1	D-beta-hydroxybutyrate dehydrogenase%2C mitochondrial-like%2C transcript variant X2	-0.111925	0.0449007	0.879534
LOC106582457	LOC106582457	XM_014165588.1	serine/threonine-protein kinase 24-like	-0.0902177	0.0447776	0.879534
LOC106584496	LOC106584496	XM_014169870.1	fibulin-1-like%2C transcript variant X2	0.185618	0.0449345	0.879534
LOC106584793	LOC106584793	XM_014170383.1	translation initiation factor IF-2-like	-0.637643	0.0449247	0.879534
LOC106586155	LOC106586155	XM_014173059.1	protein FEV-like	-0.208792	0.0443635	0.879534
LOC106586446	LOC106586446	XM_014173740.1	receptor tyrosine-protein kinase erbB-4-like%2C transcript variant X2	-0.289981	0.0449245	0.879534
LOC106587254	dpep1	XM_014175488.1	dipeptidase 1 (renal)	-0.437174	0.0448971	0.879534
LOC106588364	LOC106588364	XM_014177272.1	tumor necrosis factor receptor superfamily member 11B-like	0.263971	0.0445748	0.879534
LOC106591938	LOC106591938	XM_014183204.1	low-density lipoprotein receptor class A domain-containing protein 4-like%2C transcript variant X4	-0.34945	0.0443086	0.879534
LOC106592388	LOC106592388	XM_014183727.1	regulator of G-protein signaling 8-like	-0.275372	0.0446407	0.879534
LOC101448052	ddx4	NM_001279129.1	DEAD (Asp-Glu-Ala-Asp) box polypeptide 4	0.471927	0.0456099	0.879727
LOC106583316	LOC106583316	XM_014167378.1	sodium/potassium-transporting ATPase subunit alpha-3-like%2C transcript variant X2	0.160777	0.0455802	0.879727
LOC106600484	LOC106600484	XM_014191859.1	junctional protein associated with coronary artery disease homolog	-0.244411	0.0451705	0.879727
LOC106603578	LOC106603578	XM_014197439.1	protein FAM122A-like	-0.076884	0.0456415	0.879727
LOC106603934	LOC106603934	XM_014198189.1	calcium/calmodulin-dependent protein kinase kinase 1-like%2C transcript variant X2	-0.184616	0.0450193	0.879727
LOC100195052	cld12	XM_014202032.1	Claudin-12%2C transcript variant X1	0.12021	0.0455791	0.879727
LOC106606942	tmem220	XM_014203437.1	transmembrane protein 220	0.182698	0.0456838	0.879727
LOC100194587	LOC100194587	NM_001139673.1	protein phosphatase 1%2C regulatory (inhibitor) subunit 1b-like	-0.117604	0.0458052	0.879727
LOC106607507	LOC106607507	XM_014204514.1	uncharacterized LOC106607507	-0.394884	0.0456979	0.879727
LOC106610160	atrn	XM_014209330.1	attractin%2C transcript variant X1	-0.251891	0.0457434	0.879727
LOC106610741	LOC106610741	XM_014210269.1	C-C chemokine receptor type 6-like	-0.403446	0.0452017	0.879727
LOC106613972	LOC106613972	XM_014216854.1	myocilin-like%2C transcript variant X2	0.215617	0.0457014	0.879727
LOC106561617	LOC106561617	XM_014125743.1	G1/S-specific cyclin-D1-like	0.156678	0.0454126	0.879727
LOC106561755	LOC106561755	XM_014125992.1	CTD small phosphatase-like protein 2-A%2C transcript variant X2	0.0768983	0.0451285	0.879727
LOC106561804	LOC106561804	XM_014126051.1	growth arrest-specific protein 2-like%2C transcript variant X3	0.198466	0.045076	0.879727
LOC106562601	LOC106562601	XM_014127550.1	D-glucuronyl C5-epimerase-like	0.0874495	0.0450362	0.879727
LOC106566597	LOC106566597	XM_014134755.1	glucose-induced degradation protein 8 homolog	-0.136104	0.0454821	0.879727
LOC106566659	LOC106566659	XR_001319920.1	monoacylglycerol lipase ABHD6-like%2C transcript variant X3	0.252819	0.0458521	0.879727
LOC106567356	prkcz	XM_014136503.1	protein kinase C%2C zeta%2C transcript variant X2	-0.233931	0.0455491	0.879727
LOC106570106	LOC106570106	XM_014142114.1	ephrin-A3-like	-0.528178	0.0457576	0.879727
LOC106573588	LOC106573588	XM_014148754.1	transmembrane protein 161A-like	-0.104192	0.0456801	0.879727
LOC106576724	syndig1	XM_014154068.1	synapse differentiation inducing 1%2C transcript variant X1	-0.178035	0.0454218	0.879727
LOC106576973	LOC106576973	XM_014154583.1	ras and Rab interactor 2-like	0.126311	0.0457723	0.879727
LOC106579008	LOC106579008	XM_014158400.1	transcription factor Sox-9-B-like%2C transcript variant X2	0.141535	0.0456016	0.879727
LOC106580081	LOC106580081	XM_014160700.1	proprotein convertase subtilisin/kexin type 5-like%2C transcript variant X1	-0.116594	0.0458731	0.879727
LOC106580612	habp4	XM_014161857.1	hyaluronan binding protein 4%2C transcript variant X2	0.176729	0.045372	0.879727
LOC106582261	LOC106582261	XM_014165152.1	secreted frizzled-related protein 3-like	0.172464	0.0458383	0.879727
LOC106583010	LOC106583010	XM_014166730.1	polyhomeotic-like protein 2%2C transcript variant X2	0.0985018	0.0455738	0.879727
LOC106584384	LOC106584384	XM_014169634.1	procollagen galactosyltransferase 2-like	0.301579	0.0453356	0.879727
LOC106585780	stkld1	XM_014172392.1	serine/threonine kinase-like domain containing 1	-0.208371	0.0458668	0.879727
LOC106586034	LOC106586034	XR_001324113.1	uncharacterized LOC106586034	-0.354677	0.0453594	0.879727
LOC106587380	LOC106587380	XM_014175731.1	AFG3-like protein 1	0.11303	0.0451909	0.879727
LOC106597262	LOC106597262	XM_014188470.1	uncharacterized LOC106597262	-0.23618	0.0458369	0.879727
LOC106591900	LOC106591900	XM_014183173.1	HEPACAM family member 2-like	-0.163604	0.0458548	0.879727
LOC106591556	LOC106591556	XM_014182771.1	NACHT%2C LRR and PYD domains-containing protein 1-like	-0.335611	0.045011	0.879727
LOC106595172	LOC106595172	XM_014186546.1	pseudouridylate synthase 7 homolog-like protein%2C transcript variant X1	-0.245908	0.0455561	0.879727
LOC106593772	LOC106593772	XM_014185148.1	E3 ubiquitin-protein ligase Mdm2-like	0.121098	0.0456737	0.879727
LOC106596994	LOC106596994	XM_014188233.1	von Willebrand factor A domain-containing protein 7-like	-0.423695	0.0455757	0.879727
LOC106561387	LOC106561387	XM_014125291.1	trimeric intracellular cation channel type B-like	-0.119572	0.0459479	0.879756
LOC106571000	LOC106571000	XM_014143616.1	T-box transcription factor TBX18-like%2C transcript variant X1	-0.237648	0.0459121	0.879756
LOC106594876	LOC106594876	XM_014186260.1	putative ribosome-binding factor A%2C mitochondrial	0.14062	0.045935	0.879756
LOC106566101	LOC106566101	XR_001319796.1	uncharacterized LOC106566101	-0.283825	0.0459965	0.880219
LOC106569613	LOC106569613	XM_014141153.1	uncharacterized LOC106569613%2C transcript variant X4	0.241836	0.0460305	0.8804
LOC106584335	LOC106584335	XM_014169510.1	glutamate--cysteine ligase regulatory subunit-like	-0.204433	0.0460943	0.881152
LOC106601216	LOC106601216	XM_014193243.1	meiosis inhibitor protein 1-like%2C transcript variant X1	-0.325534	0.0462441	0.881758
LOC106611381	LOC106611381	XM_014211543.1	calpain-1 catalytic subunit-like	0.286262	0.0463193	0.881758
LOC106564096	LOC106564096	XM_014130089.1	protein krueppel-like	0.114775	0.0463623	0.881758
LOC106579989	LOC106579989	XM_014160485.1	adhesion G-protein coupled receptor D2-like%2C transcript variant X2	-0.357384	0.0463109	0.881758
LOC106582563	LOC106582563	XM_014165775.1	beta-galactosidase-like	0.11262	0.0463457	0.881758
LOC106585010	LOC106585010	XM_014170742.1	THO complex subunit 5 homolog%2C transcript variant X2	0.094667	0.0463074	0.881758
LOC100194877	hax1	NM_001139906.1	HCLS1 associated protein X-1	-0.127401	0.0463709	0.881758
LOC106596622	LOC106596622	XM_014187896.1	von Willebrand factor A domain-containing protein 7-like	-0.345131	0.0461511	0.881758
LOC106599026	LOC106599026	XM_014190071.1	NACHT%2C LRR and PYD domains-containing protein 12-like	-0.416283	0.0463039	0.881758
LOC106594640	LOC106594640	XM_014186043.1	very long-chain acyl-CoA synthetase-like	0.215268	0.046334	0.881758
LOC106612400	LOC106612400	XM_014213494.1	G-protein coupled receptor 4-like%2C transcript variant X1	0.159604	0.0464204	0.881767
LOC106586764	LOC106586764	XM_014174372.1	transcription factor Dp-1-like%2C transcript variant X3	0.0914661	0.0464179	0.881767
LOC106567956	LOC106567956	XM_014137875.1	receptor-interacting serine/threonine-protein kinase 4-like	0.0873066	0.0465768	0.88334
LOC106572630	LOC106572630	XM_014146987.1	sal-like protein 4%2C transcript variant X2	-0.263922	0.0465361	0.88334
LOC106582275	LOC106582275	XM_014165183.1	titin-like	-0.307426	0.0465545	0.88334
LOC106603763	LOC106603763	XM_014197816.1	CXADR-like membrane protein%2C transcript variant X1	0.262314	0.0466915	0.884133
LOC106571207	sytl3	XM_014143990.1	synaptotagmin-like 3	0.334376	0.0467169	0.884133
LOC106575911	LOC106575911	XM_014152631.1	growth hormone-regulated TBC protein 1-A-like%2C transcript variant X2	-0.124502	0.0466722	0.884133
LOC106584653	LOC106584653	XM_014170147.1	apoptosis-enhancing nuclease-like%2C transcript variant X1	-0.214864	0.0466961	0.884133
LOC106569616	LOC106569616	XM_014141158.1	insulin receptor-like	-0.255665	0.046754	0.88437
LOC106566360	LOC106566360	XM_014134295.1	arginine-glutamic acid dipeptide repeats protein-like	-0.311321	0.0468415	0.885561
LOC106581190	nek8	XM_014163085.1	NIMA-related kinase 8%2C transcript variant X1	0.11477	0.0470045	0.888175
LOC106606416	LOC106606416	XM_014202590.1	cyclin-F-like	0.12138	0.0470325	0.888193
LOC106565590	LOC106565590	XM_014132880.1	cyclic AMP-dependent transcription factor ATF-7-like%2C transcript variant X3	0.0891608	0.0470548	0.888193
LOC106562412	LOC106562412	XM_014127313.1	membrane-associated phosphatidylinositol transfer protein 2-like%2C transcript variant X5	-0.182789	0.0471013	0.888196
LOC106601511	LOC106601511	XM_014193745.1	mediator of RNA polymerase II transcription subunit 25-like%2C transcript variant X2	0.121394	0.0471043	0.888196
LOC106592722	LOC106592722	XM_014184049.1	E3 ubiquitin-protein ligase TRIM22-like	-0.254913	0.0473	0.889128
LOC106599388	LOC106599388	XR_001327439.1	V-type proton ATPase 21 kDa proteolipid subunit%2C transcript variant X3	-0.0925293	0.0472797	0.889128
LOC106602538	LOC106602538	XM_014195209.1	zinc finger protein 2 homolog	0.148624	0.0474235	0.889128
LOC106603868	LOC106603868	XM_014198072.1	homeobox protein MSX-2-like	0.17758	0.0473837	0.889128
LOC106607877	LOC106607877	XM_014205339.1	adhesion G-protein coupled receptor F2-like	-0.265611	0.0472777	0.889128
LOC106613669	LOC106613669	XM_014216174.1	ceramide synthase 1-like%2C transcript variant X3	-0.196881	0.0472409	0.889128
LOC106561056	LOC106561056	XM_014124643.1	ras-related protein Rab-19-like	-0.358375	0.0474502	0.889128
LOC106569591	LOC106569591	XM_014141101.1	PDZ domain-containing protein GIPC1-like	-0.327877	0.047397	0.889128
LOC106584675	LOC106584675	XM_014170179.1	zinc finger and SCAN domain-containing protein 21-like%2C transcript variant X1	0.143991	0.0474438	0.889128
LOC106585519	LOC106585519	XM_014171813.1	filamin-interacting protein FAM101A-like%2C transcript variant X1	0.111959	0.0474215	0.889128
LOC106585863	rasef	XM_014172579.1	RAS and EF-hand domain containing%2C transcript variant X3	-0.22482	0.0473261	0.889128
LOC106587221	LOC106587221	XR_001324389.1	UDP-glucuronosyltransferase 2C1 pseudogene%2C transcript variant X1	-0.176602	0.0473497	0.889128
LOC106612797	LOC106612797	XM_014214312.1	ras-related protein Rab-34-like%2C transcript variant X10	0.124265	0.047477	0.889168
LOC106591876	LOC106591876	XM_014183146.1	piezo-type mechanosensitive ion channel component 2-like	-0.270052	0.0475066	0.889261
LOC106609185	LOC106609185	XM_014207712.1	leucine-rich repeat transmembrane protein FLRT3-like%2C transcript variant X4	0.172922	0.0475609	0.889349
LOC106607427	LOC106607427	XM_014204364.1	procollagen galactosyltransferase 1-like	0.0789447	0.0475832	0.889349
LOC106575381	LOC106575381	XM_014151881.1	cytokine receptor-like factor 1%2C transcript variant X1	0.440754	0.0475854	0.889349
LOC106610493	LOC106610493	XM_014209873.1	tripartite motif-containing protein 29-like%2C transcript variant X2	-0.222502	0.0476187	0.889508
LOC106562795	LOC106562795	XM_014127809.1	E3 ubiquitin-protein ligase arih1%2C transcript variant X1	-0.0983579	0.0476947	0.890467
LOC106571695	LOC106571695	XM_014145068.1	ankyrin repeat and SOCS box protein 2-like%2C transcript variant X3	0.26588	0.0477719	0.890982
LOC106588343	LOC106588343	XM_014177227.1	BCL2/adenovirus E1B 19 kDa protein-interacting protein 2-like%2C transcript variant X1	0.189834	0.047754	0.890982
LOC106579904	LOC106579904	XM_014160300.1	growth factor receptor-bound protein 10-like%2C transcript variant X5	-0.098406	0.0480369	0.89111
LOC106584751	LOC106584751	XM_014170297.1	uncharacterized LOC106584751	-0.486792	0.0480166	0.89111
LOC106592945	LOC106592945	XM_014184303.1	40S ribosomal protein S3a-like	1.04383	0.0483168	0.89111
LOC106601002	LOC106601002	XM_014192839.1	protein phosphatase 1 regulatory subunit 1B-like%2C transcript variant X1	-0.126122	0.0482421	0.89111
LOC106601357	LOC106601357	XM_014193517.1	uncharacterized LOC106601357	-0.25199	0.0480821	0.89111
LOC106605447	LOC106605447	XR_001328854.1	uncharacterized LOC106605447	-0.517587	0.0480119	0.89111
LOC106605525	LOC106605525	NA	NA	-0.141769	0.0481535	0.89111
LOC106613012	LOC106613012	XM_014214837.1	uncharacterized LOC106613012%2C transcript variant X1	-0.178215	0.0480063	0.89111
LOC106613522	LOC106613522	XM_014215867.1	transmembrane gamma-carboxyglutamic acid protein 1-like%2C transcript variant X1	0.129696	0.047885	0.89111
LOC106613947	LOC106613947	XM_014216794.1	protein Hook homolog 1-like	-0.119287	0.047965	0.89111
LOC106564415	LOC106564415	XM_014130505.1	zinc finger protein 271-like	0.10865	0.0480085	0.89111
LOC106566728	LOC106566728	XM_014135048.1	nuclear receptor coactivator 3-like	-0.204993	0.0483481	0.89111
LOC106567683	LOC106567683	XM_014137259.1	ATP-sensitive inward rectifier potassium channel 15-like%2C transcript variant X3	-0.218839	0.0483312	0.89111
LOC106567867	LOC106567867	XR_001320188.1	uncharacterized LOC106567867%2C transcript variant X2	0.434517	0.047861	0.89111
LOC106568728	LOC106568728	XM_014139317.1	discoidin domain-containing receptor 2-like%2C transcript variant X1	0.259832	0.0481984	0.89111
LOC106568730	LOC106568730	XM_014139322.1	carboxyl-terminal PDZ ligand of neuronal nitric oxide synthase protein-like%2C transcript variant X2	0.369255	0.0482655	0.89111
LOC106569995	LOC106569995	XM_014141825.1	tyrosine-protein kinase STYK1-like	-0.137194	0.0480783	0.89111
LOC106570567	LOC106570567	XM_014143018.1	vegetative cell wall protein gp1-like	-0.39599	0.0482865	0.89111
LOC106571043	LOC106571043	XM_014143690.1	homeobox-containing protein 1-like%2C transcript variant X3	-0.288344	0.0481202	0.89111
LOC106582986	LOC106582986	XM_014166655.1	ephrin type-B receptor 2-like%2C transcript variant X11	0.139742	0.0482889	0.89111
LOC106585190	fbxl17	XM_014171125.1	F-box and leucine-rich repeat protein 17%2C transcript variant X3	-0.112626	0.0479548	0.89111
LOC106585959	LOC106585959	XM_014172712.1	prediced GPI-anchored protein 23-like	-0.437336	0.0480679	0.89111
LOC106594306	LOC106594306	XM_014185671.1	globoside alpha-1%2C3-N-acetylgalactosaminyltransferase 1-like	-0.30149	0.04834	0.89111
LOC106601974	LOC106601974	XM_014194417.1	oocyte zinc finger protein XlCOF6-like%2C transcript variant X2	0.10815	0.0483892	0.891411
LOC106606747	LOC106606747	XM_014203109.1	cerebellar degeneration-related protein 2-like	-0.22224	0.0484309	0.891554
LOC106613713	LOC106613713	NA	NA	0.239291	0.0485186	0.891554
LOC106568315	LOC106568315	XM_014138542.1	E3 ubiquitin-protein ligase TRIM23%2C transcript variant X1	0.0929939	0.0485208	0.891554
LOC106577791	LOC106577791	XM_014156133.1	matrix metalloproteinase-14-like%2C transcript variant X2	0.167314	0.0484803	0.891554
LOC106579496	LOC106579496	XM_014159440.1	otospiralin-like	0.311964	0.0484939	0.891554
LOC106584065	LOC106584065	XM_014168900.1	rhophilin-1-like%2C transcript variant X4	0.235336	0.0485768	0.892128
LOC106612030	pdgfrl	XM_014212820.1	platelet-derived growth factor receptor-like%2C transcript variant X1	0.170137	0.0486586	0.892265
LOC106612291	LOC106612291	XM_014213321.1	PCTP-like protein	-0.22664	0.0486196	0.892265
LOC106572898	LOC106572898	XM_014147481.1	uncharacterized protein DDB_G0284459-like	-0.275009	0.0486575	0.892265
LOC106588213	LOC106588213	XM_014176984.1	chloride intracellular channel protein 1-like%2C transcript variant X1	-0.16923	0.0486955	0.892487
LOC106569363	LOC106569363	XM_014140675.1	myosin heavy chain%2C fast skeletal muscle-like%2C transcript variant X2	-0.37131	0.0498771	0.892754
LOC106585964	LOC106585964	XM_014172753.1	homeobox protein Meis1-like%2C transcript variant X6	-0.217068	0.0498445	0.892754
LOC106588085	LOC106588085	NA	NA	-0.70305	0.0488029	0.892754
LOC106599022	LOC106599022	XM_014190067.1	ras-related protein Rab-3A-like	-0.131657	0.0496084	0.892754
LOC106601559	LOC106601559	XM_014193868.1	uncharacterized LOC106601559%2C transcript variant X1	0.714938	0.0493977	0.892754
LOC106602040	metrnl	XM_014194489.1	meteorin%2C glial cell differentiation regulator-like	0.100047	0.0492165	0.892754
LOC106602285	LOC106602285	XM_014194818.1	hydroperoxide isomerase ALOXE3-like	-0.638926	0.0497327	0.892754
LOC106603572	LOC106603572	XM_014197432.1	alpha-2-antiplasmin-like	0.366933	0.0489517	0.892754
LOC106603628	LOC106603628	XR_001328462.1	uncharacterized LOC106603628%2C transcript variant X1	0.217722	0.0493484	0.892754
LOC106604240	LOC106604240	XM_014198707.1	protocadherin-20-like	-0.14219	0.049429	0.892754
LOC106605355	LOC106605355	XM_014200876.1	uncharacterized LOC106605355	0.177805	0.0487658	0.892754
LOC100196468	mbl2	NM_001141497.1	Mannose-binding protein C	0.476303	0.0496163	0.892754
LOC106606846	LOC106606846	XM_014203231.1	tumor necrosis factor ligand superfamily member 14-like	-0.15562	0.0498562	0.892754
LOC106607816	LOC106607816	XM_014205188.1	clusterin-like	0.152308	0.0490335	0.892754
LOC106609310	LOC106609310	XM_014207979.1	E3 ubiquitin-protein ligase TRIM39-like	-0.168429	0.0496613	0.892754
LOC106609392	LOC106609392	XM_014208174.1	probable polypeptide N-acetylgalactosaminyltransferase 8	-0.301077	0.0498956	0.892754
LOC106610507	LOC106610507	XM_014209890.1	prostaglandin D2 receptor 2-like	0.261812	0.0491988	0.892754
LOC106613821	LOC106613821	XM_014216465.1	alpha/beta hydrolase domain-containing protein 17A-like%2C transcript variant X1	-0.106351	0.0496749	0.892754
LOC106560470	LOC106560470	XM_014123426.1	tyrosine-protein kinase transmembrane receptor ROR1-like	0.239491	0.049343	0.892754
LOC106561817	LOC106561817	XM_014126066.1	intestinal mucin-like protein	-0.141215	0.0497385	0.892754
LOC106565115	LOC106565115	XM_014131859.1	DENN domain-containing protein 2D-like%2C transcript variant X5	-0.164164	0.0490701	0.892754
LOC106566043	LOC106566043	XM_014133850.1	monocarboxylate transporter 1-like	-0.316223	0.0494914	0.892754
LOC106566761	LOC106566761	XM_014135128.1	IQ motif and SEC7 domain-containing protein 1-like%2C transcript variant X2	-0.142147	0.0490915	0.892754
LOC106568231	LOC106568231	XM_014138387.1	gamma-glutamyltransferase 5-like	0.209514	0.0495923	0.892754
LOC106568423	LOC106568423	XM_014138742.1	procollagen galactosyltransferase 2-like	0.110592	0.0496965	0.892754
LOC106568528	LOC106568528	XM_014138950.1	phospholipid-transporting ATPase IC-like%2C transcript variant X2	-0.111218	0.0496917	0.892754
LOC106568963	LOC106568963	XM_014139858.1	plasmalemma vesicle-associated protein-like	0.208828	0.0490894	0.892754
LOC106569809	klhl40	XM_014141437.1	kelch-like family member 40	-0.301708	0.0489783	0.892754
LOC106569908	LOC106569908	XM_014141634.1	BCL2/adenovirus E1B 19 kDa protein-interacting protein 2-like	0.168147	0.049246	0.892754
LOC106569902	LOC106569902	XM_014141620.1	phosphatidylinositol 4-kinase beta-like	0.0720061	0.0498441	0.892754
LOC106571674	LOC106571674	XM_014145010.1	potassium channel subfamily K member 13-like	0.243481	0.0497608	0.892754
LOC106574964	slc19a2	XM_014151099.1	solute carrier family 19 (thiamine transporter)%2C member 2	-0.122825	0.049395	0.892754
[truncated: 34,000 more rows]
