# Supplementary material for: Integration of Transcriptome, Gross Morphology and Histopathology in the Gill of Sea Farmed Atlantic Salmon (Salmo salar): Lessons From Multi-Site Sampling
Source: Front Genet. 2020 Jun 19;11:610. doi: 10.3389/fgene.2020.00610 (PMC7316992; doi:10.3389/fgene.2020.00610)
Supplement: Supplementary file 6 [file Table_4.XLSX]

## Sheet: Suppl Table 4
Supplementary Table 4. List of differentially expressed genes (DEGs) in gills of Atlantic salmon from sites A vs B, with the cut-off criteria
set at FDR < 0.01 and absolute Log2 FC > 1. The comparison was performed on 20 vs 10 fish from sites A and B, respectively, yielding
240 DEGs in total.
Gene ID	Gene symbol	Transcript ID	Gene description	Log2 FC	P value	FDR
LOC106605273	LOC106605273	XM_014200730.1	cysteine-rich venom protein ophanin-like	4.71442	7.56862e-05	0.000973696
LOC106561859	LOC106561859	XM_014126126.1	beta-1%2C3-galactosyl-O-glycosyl-glycoprotein beta-1%2C6-N-acetylglucosaminyltransferase 3-like	4.43736	1.45843e-26	4.77251e-23
LOC106598205	LOC106598205	XM_014189261.1	beta-1%2C3-galactosyl-O-glycosyl-glycoprotein beta-1%2C6-N-acetylglucosaminyltransferase 3-like	4.38036	8.04615e-38	7.24073e-34
LOC106605425	LOC106605425	XM_014201067.1	metalloreductase STEAP4-like	3.03362	0.00043621	0.00395014
LOC106591429	LOC106591429	XM_014182643.1	mucin-5AC-like	2.66856	8.76447e-05	0.00109544
LOC106590303	LOC106590303	XM_014181164.1	trypsin-3-like%2C transcript variant X1	2.61604	4.18989e-05	0.000605943
LOC106598650	LOC106598650	XM_014189666.1	mucin-5AC-like	2.59296	0.000159207	0.00177288
LOC106561862	LOC106561862	XM_014126132.1	transient receptor potential cation channel subfamily M member 1-like	2.55955	3.54292e-11	4.94307e-09
LOC106598455	LOC106598455	XM_014189499.1	mucin-5AC-like	2.51197	0.000110048	0.00131867
LOC100136579	LOC100136579	XM_014143934.1	apolipoprotein B-100%2C transcript variant X1	2.49744	0.000434955	0.00394357
LOC106594015	LOC106594015	XM_014185387.1	thrombin-like enzyme cerastocytin	2.48667	4.68373e-05	0.000661678
LOC106596927	LOC106596927	XM_014188171.1	thrombin-like enzyme cerastocytin	2.48555	5.35784e-05	0.00073611
LOC106564436	LOC106564436	XM_014130537.1	thrombin-like enzyme cerastocytin	2.45913	6.40411e-05	0.000850322
LOC106609418	LOC106609418	XM_014208219.1	putative ferric-chelate reductase 1	2.3536	7.51279e-09	4.82911e-07
LOC106584847	LOC106584847	XM_014170450.1	beta-1%2C3-galactosyl-O-glycosyl-glycoprotein beta-1%2C6-N-acetylglucosaminyltransferase 3-like	2.31821	5.69479e-20	5.83176e-17
LOC106601491	LOC106601491	XM_014193714.1	RING finger protein 186-like	2.26236	7.81185e-06	0.000156067
LOC106563379	LOC106563379	XM_014128884.1	endonuclease domain-containing 1 protein-like%2C transcript variant X2	2.23219	3.45076e-05	0.000517126
LOC106588522	LOC106588522	XM_014177637.1	mucin-2-like	2.21153	0.000354753	0.00334022
LOC106604696	LOC106604696	XM_014199617.1	saxitoxin and tetrodotoxin-binding protein 2-like	2.11924	1.73475e-05	0.000296646
LOC106601490	LOC106601490	XM_014193713.1	RING finger protein 208-like	2.06123	4.41312e-05	0.000631128
LOC106608815	LOC106608815	XM_014206975.1	endonuclease domain-containing 1 protein-like	2.05997	0.000198325	0.00210774
LOC106603218	LOC106603218	XM_014196577.1	endonuclease domain-containing 1 protein-like	2.05752	4.60497e-05	0.000652087
LOC106566405	LOC106566405	XM_014134392.1	uncharacterized LOC106566405	2.03896	3.9077e-05	0.000574597
LOC106602223	LOC106602223	XM_014194739.1	C-type lectin domain family 6 member A-like	2.03067	5.7095e-17	3.26221e-14
LOC106591345	LOC106591345	XR_001325276.1	uncharacterized LOC106591345%2C transcript variant X1	1.99151	1.55194e-08	8.9649e-07
LOC106582517	LOC106582517	XR_001323326.1	uncharacterized LOC106582517%2C transcript variant X1	1.88891	1.40619e-06	3.79333e-05
LOC106569950	LOC106569950	XR_001320591.1	uncharacterized LOC106569950	1.77025	1.29665e-07	5.4399e-06
LOC106560915	LOC106560915	XM_014124357.1	C-C motif chemokine 8-like	1.7505	0.000418579	0.00382879
LOC106603213	kcnk10	XM_014196579.1	potassium channel%2C two pore domain subfamily K%2C member 10%2C transcript variant X2	1.70867	4.78643e-11	6.55104e-09
LOC106562680	LOC106562680	XM_014127661.1	zymogen granule membrane protein 16-like%2C transcript variant X1	1.57727	3.98381e-07	1.35284e-05
LOC106579377	LOC106579377	XM_014159217.1	adhesion G protein-coupled receptor E3-like%2C transcript variant X2	1.54841	3.97581e-11	5.48572e-09
LOC106592911	LOC106592911	XR_001325742.1	uncharacterized LOC106592911	1.5435	1.47279e-10	1.71101e-08
LOC106588286	LOC106588286	XM_014177122.1	C-type lectin domain family 4 member E-like	1.53754	3.72355e-11	5.17501e-09
LOC106562982	LOC106562982	XM_014128150.1	NK1 transcription factor-related protein 2-like	1.50697	4.68592e-06	0.000102725
LOC106601492	LOC106601492	XM_014193717.1	RING finger protein 208-like%2C transcript variant X2	1.49822	9.60799e-06	0.000184355
LOC106561016	LOC106561016	XM_014124564.1	troponin I%2C fast skeletal muscle-like	1.4971	0.00074295	0.00598818
LOC106564758	LOC106564758	XM_014131102.1	cholecystokinin-like	1.49316	3.50091e-06	8.06263e-05
LOC106599980	LOC106599980	NA	NA	1.4697	0.000148894	0.00167644
LOC106601720	LOC106601720	NA	NA	1.45145	7.37941e-05	0.00095276
LOC106562353	LOC106562353	XR_001319014.1	uncharacterized LOC106562353%2C transcript variant X2	1.44593	2.55146e-10	2.76633e-08
LOC106581755	LOC106581755	XM_014164019.1	transcription factor Sp9-like	1.44237	3.09414e-07	1.09731e-05
LOC100194757	gbgt1	XM_014192410.1	Globoside alpha-1%2C3-N-acetylgalactosaminyltransferase 1%2C transcript variant X3	1.44075	4.55995e-24	9.11888e-21
LOC106569415	LOC106569415	XM_014140755.1	myocilin-like	1.41941	6.24928e-05	0.000832529
LOC106562681	LOC106562681	XM_014127663.1	zymogen granule membrane protein 16-like%2C transcript variant X1	1.41509	1.7869e-05	0.000303832
LOC106600064	LOC106600064	XM_014191403.1	low affinity immunoglobulin gamma Fc region receptor II-b-like	1.38555	0.000161478	0.00178903
LOC106593158	LOC106593158	XR_001325801.1	uncharacterized LOC106593158	1.37411	0.0010019	0.00763103
LOC106605634	LOC106605634	XM_014201494.1	neural cell adhesion molecule 1-B-like%2C transcript variant X2	1.37094	4.61514e-13	1.09755e-10
LOC106591222	LOC106591222	XM_014182433.1	zymogen granule membrane protein 16-like%2C transcript variant X1	1.35976	0.000279899	0.0027515
LOC106584756	LOC106584756	XM_014170303.1	zymogen granule membrane protein 16-like%2C transcript variant X2	1.35657	1.41716e-05	0.000251539
LOC106567571	LOC106567571	XM_014137044.1	H-2 class II histocompatibility antigen%2C A-K alpha chain-like%2C transcript variant X2	1.32931	1.2287e-11	1.99226e-09
LOC106567034	LOC106567034	XM_014135842.1	complement C1q-like protein 4%2C transcript variant X2	1.32903	3.85182e-12	7.07398e-10
LOC106581914	LOC106581914	XM_014164374.1	rho GTPase-activating protein 6-like%2C transcript variant X1	1.32787	3.81383e-05	0.00056379
LOC106608734	LOC106608734	XR_001329571.1	uncharacterized LOC106608734	1.32348	1.30801e-07	5.47139e-06
LOC106568603	LOC106568603	XM_014139057.1	endonuclease domain-containing 1 protein-like	1.30398	0.000513737	0.00450048
LOC100136439	LOC100136439	NM_001123573.1	cathelicidin antimicrobial peptide	1.2691	9.95569e-06	0.000189712
LOC106608482	LOC106608482	XM_014206416.1	location of vulva defective 1-like	1.26681	0.000240397	0.00245904
LOC106584346	LOC106584346	XM_014169556.1	uncharacterized LOC106584346%2C transcript variant X3	1.25838	4.10205e-07	1.38645e-05
LOC106602338	LOC106602338	XM_014194916.1	ATP-binding cassette sub-family G member 2-like	1.25733	8.73174e-10	7.8186e-08
LOC106590758	LOC106590758	XM_014181917.1	caspase-14-like	1.24132	4.38622e-13	1.05964e-10
LOC106567570	LOC106567570	XM_014137042.1	HLA class II histocompatibility antigen%2C DQ beta 1 chain-like	1.23514	2.42349e-05	0.000391896
LOC106581918	LOC106581918	XR_001323200.1	uncharacterized LOC106581918%2C transcript variant X1	1.23074	3.07438e-07	1.09461e-05
LOC106562901	LOC106562901	XR_001319139.1	uncharacterized LOC106562901	1.22877	0.000217403	0.00226567
LOC106601824	LOC106601824	XM_014194222.1	parvalbumin%2C thymic CPV3-like	1.22464	0.000321786	0.00309045
LOC100380370	abcg2	NM_001173655.1	ATP-binding cassette%2C sub-family G (WHITE)%2C member 2 (Junior blood group)	1.21712	9.61265e-10	8.50164e-08
LOC106577846	LOC106577846	XM_014156233.1	nuclear GTPase SLIP-GC-like	1.2141	2.36158e-05	0.000383415
LOC106583410	LOC106583410	XM_014167538.1	otopetrin-1-like	1.20438	6.15462e-08	2.89976e-06
LOC106581616	irg1	XM_014163747.1	immunoresponsive 1 homolog (mouse)	1.20246	4.5056e-06	9.94381e-05
LOC106576292	LOC106576292	XM_014153382.1	probable imidazolonepropionase	1.19915	1.98483e-09	1.55996e-07
LOC106608560	LOC106608560	XM_014206527.1	actin cytoskeleton-regulatory complex protein PAN1-like	1.19331	3.07598e-05	0.000472771
LOC106597653	LOC106597653	XM_014188812.1	collagen alpha-1(XV) chain-like	1.19261	5.08382e-05	0.000704641
LOC106592207	LOC106592207	XM_014183525.1	zinc finger CW-type PWWP domain protein 1-like	1.19237	7.20849e-05	0.000935389
LOC106562433	LOC106562433	XM_014127320.1	cocaine- and amphetamine-regulated transcript protein-like	1.18948	0.00117802	0.00864857
LOC106590199	LOC106590199	XM_014180955.1	ADP-ribosyl cyclase/cyclic ADP-ribose hydrolase 1-like	1.18897	3.38113e-09	2.45873e-07
LOC106594352	LOC106594352	XM_014185708.1	uncharacterized LOC106594352	1.18552	1.99867e-05	0.000333384
LOC106608493	LOC106608493	XM_014206431.1	mucin-2-like%2C transcript variant X2	1.16801	2.87197e-07	1.03345e-05
LOC106589967	LOC106589967	XM_014180437.1	uncharacterized LOC106589967	1.16652	7.86348e-05	0.00100125
LOC106612260	LOC106612260	XR_001330262.1	uncharacterized LOC106612260	1.15452	2.25283e-08	1.24951e-06
LOC106598913	LOC106598913	XM_014189938.1	zinc finger protein Gfi-1-like	1.14143	1.49886e-08	8.71389e-07
LOC100286648	tnni3	NM_001146587.1	Troponin I%2C cardiac muscle	1.12911	6.27478e-05	0.000835371
LOC106581925	LOC106581925	XM_014164399.1	major facilitator superfamily domain-containing protein 6-like%2C transcript variant X1	1.12585	1.62677e-10	1.85385e-08
LOC106594998	LOC106594998	XR_001326255.1	caspase-14-like%2C transcript variant X1	1.11489	8.28509e-06	0.000163324
LOC106608914	LOC106608914	XM_014207124.1	natural killer cell receptor 2B4-like	1.10985	1.80319e-07	7.04751e-06
LOC106579351	LOC106579351	XM_014159194.1	scavenger receptor cysteine-rich domain-containing group B protein-like	1.09741	0.000593278	0.00503789
LOC106586975	cssa26h9orf9	XM_014174763.1	chromosome ssa26 open reading frame%2C human C9orf9	1.09588	0.000925376	0.00717174
LOC106602704	LOC106602704	XR_001328282.1	uncharacterized LOC106602704	1.09308	4.06312e-10	4.09681e-08
LOC106579197	LOC106579197	XM_014158878.1	putative protein MSS51 homolog%2C mitochondrial	1.09167	7.20935e-06	0.000146284
LOC106586722	LOC106586722	XM_014174289.1	nuclear receptor subfamily 0 group B member 1-like	1.09017	0.00123825	0.00897728
LOC100380594	peam3	NM_001173879.1	phosphoethanolamine N-methyltransferase 3	1.08403	5.82349e-14	1.88849e-11
LOC106608703	LOC106608703	NA	NA	1.0825	8.26963e-05	0.00104264
LOC106610616	LOC106610616	XM_014210026.1	integral membrane protein GPR137B-like%2C transcript variant X4	1.07239	4.95164e-09	3.40151e-07
LOC106613929	LOC106613929	XM_014216749.1	uncharacterized LOC106613929	1.07135	0.000662057	0.00548353
LOC106611159	LOC106611159	XM_014211065.1	B2 bradykinin receptor-like	1.07104	1.37916e-07	5.66714e-06
LOC106607843	LOC106607843	XR_001329318.1	uncharacterized LOC106607843%2C transcript variant X2	1.06873	1.74396e-07	6.85382e-06
LOC106590087	cssa29h18orf63	XM_014180635.1	chromosome ssa29 open reading frame%2C human C18orf63	1.06767	4.82992e-07	1.58434e-05
LOC106597910	LOC106597910	XM_014189023.1	bile salt export pump-like	1.06167	3.95191e-10	4.00139e-08
LOC106600772	LOC106600772	XM_014192386.1	GRB2-related adapter protein-like	1.05926	1.90759e-10	2.13912e-08
LOC106608999	LOC106608999	XM_014207318.1	leukotriene B4 receptor 1-like	1.0498	1.8037e-05	0.000306065
LOC100136500	LOC100136500	XM_014186134.1	diacylglycerol O-acyltransferase 1	1.04866	1.33865e-12	2.78531e-10
LOC100136457	tnf-alpha-1	NM_001123589.1	tumor necrosis factor alpha-1 precursor	1.04725	1.5821e-09	1.30918e-07
LOC106575821	LOC106575821	XR_001321848.1	uncharacterized LOC106575821	1.04008	8.08154e-09	5.15786e-07
LOC106586198	LOC106586198	XM_014173196.1	xin actin-binding repeat-containing protein 2-like%2C transcript variant X2	1.03974	3.67635e-05	0.000545707
LOC106586910	LOC106586910	XM_014174651.1	zinc finger CCCH domain-containing protein 15-like%2C transcript variant X2	1.0369	3.99349e-21	5.52884e-18
LOC106590200	LOC106590200	XM_014180956.1	ADP-ribosyl cyclase/cyclic ADP-ribose hydrolase 1-like	1.03502	9.17553e-07	2.67219e-05
LOC106583422	LOC106583422	XM_014167570.1	Rieske domain-containing protein-like%2C transcript variant X3	1.02891	1.6535e-09	1.35889e-07
LOC106607400	LOC106607400	XM_014204329.1	protein FAM196A-like	1.02657	4.87053e-06	0.000106061
LOC106587847	LOC106587847	XM_014176502.1	keratin%2C type I cytoskeletal 13-like	1.02657	2.70805e-05	0.000427914
LOC106610904	LOC106610904	XM_014210570.1	CD209 antigen-like protein C%2C transcript variant X1	1.02361	1.0684e-05	0.000200512
LOC106594149	LOC106594149	XM_014185514.1	C-type lectin domain family 4 member E-like	1.0218	0.00119035	0.0087213
LOC106602262	LOC106602262	XM_014194785.1	ATP-binding cassette sub-family G member 2-like	1.02124	2.61547e-05	0.000416762
LOC106613332	LOC106613332	NM_001146582.1	Galectin-4	1.02078	4.40502e-07	1.47363e-05
LOC100196468	mbl2	NM_001141497.1	Mannose-binding protein C	1.02034	0.000736252	0.00594885
LOC106562980	LOC106562980	XM_014128147.1	G protein-coupled receptor kinase 5-like%2C transcript variant X2	1.02008	7.84342e-05	0.000999405
LOC106588862	LOC106588862	XM_014178360.1	transmembrane channel-like protein 5%2C transcript variant X2	1.01836	0.000217071	0.00226287
LOC106591193	LOC106591193	XM_014182407.1	multidrug resistance protein 1-like%2C transcript variant X1	1.01626	8.93003e-13	1.97206e-10
LOC106570833	LOC106570833	XM_014143392.1	titin-like%2C transcript variant X2	1.0144	1.92181e-07	7.46251e-06
LOC106590934	LOC106590934	XM_014182105.1	uncharacterized LOC106590934	1.01276	5.17592e-06	0.000111431
LOC106567265	LOC106567265	XR_001320030.1	uncharacterized LOC106567265	1.01244	0.000814911	0.00647111
LOC106604421	kcnip2	XM_014199057.1	Kv channel interacting protein 2%2C transcript variant X5	1.00981	3.36255e-05	0.000506013
LOC106602212	LOC106602212	XM_014194721.1	uncharacterized LOC106602212%2C transcript variant X3	1.0087	9.46351e-05	0.00116855
LOC106576253	LOC106576253	XM_014153319.1	C-type mannose receptor 2-like	1.00626	1.49853e-06	4.00954e-05
LOC106586939	LOC106586939	XM_014174697.1	T-cell-specific surface glycoprotein CD28-like%2C transcript variant X1	1.00422	1.08712e-08	6.70066e-07
LOC106608318	LOC106608318	XM_014206199.1	neuronal acetylcholine receptor subunit alpha-2-like	1.0042	0.000933278	0.00721371
LOC106589891	LOC106589891	XM_014180304.1	inward rectifier potassium channel 16-like	1.00136	0.00079664	0.00634702
LOC106569065	LOC106569065	XM_014140009.1	laminin subunit gamma-2-like%2C transcript variant X1	1.00099	8.27834e-05	0.00104337
LOC106606694	LOC106606694	XM_014203045.1	delphilin-like	-1.00262	0.000212887	0.00222699
LOC106562054	dhcr7	XM_014126598.1	7-dehydrocholesterol reductase%2C transcript variant X2	-1.00307	2.82703e-13	7.16632e-11
LOC106574882	LOC106574882	XM_014151013.1	collagen alpha-1(II) chain-like	-1.00633	2.31091e-06	5.74471e-05
LOC106573917	LOC106573917	XM_014149378.1	phospholipase A2 inhibitor and Ly6/PLAUR domain-containing protein-like	-1.00743	1.39753e-14	5.18614e-12
LOC106609152	LOC106609152	XM_014207634.1	arg8-vasotocin receptor-like%2C transcript variant X2	-1.00833	0.000309576	0.00299315
LOC106574281	LOC106574281	XM_014150076.1	1-phosphatidylinositol 4%2C5-bisphosphate phosphodiesterase delta-4-like%2C transcript variant X2	-1.00865	1.0766e-11	1.77768e-09
LOC106588620	LOC106588620	XM_014177785.1	collagen alpha-1(XXII) chain-like%2C transcript variant X1	-1.01035	0.000272502	0.00269705
LOC106591653	LOC106591653	XM_014182879.1	uncharacterized LOC106591653%2C transcript variant X2	-1.01139	6.72758e-05	0.000883172
LOC106596034	LOC106596034	XR_001326551.1	uncharacterized LOC106596034	-1.01387	0.000115224	0.0013693
LOC106611368	LOC106611368	XR_001330096.1	type II iodothyronine deiodinase-like%2C transcript variant X2	-1.01775	1.09953e-09	9.53706e-08
LOC106572103	LOC106572103	XR_001321060.1	uncharacterized LOC106572103%2C transcript variant X3	-1.02267	3.99015e-08	2.00881e-06
LOC106567010	LOC106567010	XM_014135775.1	rho-related GTP-binding protein Rho6-like	-1.02343	6.86364e-10	6.40061e-08
LOC106587754	LOC106587754	XM_014176383.1	aggrecan core protein-like	-1.02428	2.60242e-06	6.35526e-05
LOC106562525	LOC106562525	XM_014127456.1	aggrecan core protein-like	-1.02437	3.77959e-08	1.92705e-06
LOC106573600	LOC106573600	XM_014148779.1	duodenase-1-like%2C transcript variant X1	-1.02582	4.01229e-47	7.22132e-43
LOC106592675	LOC106592675	XM_014184012.1	Ig heavy chain Mem5-like	-1.02778	0.000606214	0.00512116
LOC100194860	gbrd	NM_001139889.1	Gamma-aminobutyric acid receptor subunit delta	-1.03069	1.26257e-05	0.00022988
LOC106607373	LOC106607373	XM_014204292.1	hemoglobin subunit alpha-like	-1.03078	2.13451e-05	0.000352115
LOC100137092	LOC100137092	XM_014173392.1	dopachrome tautomerase-like	-1.04394	1.81072e-10	2.04321e-08
LOC106587613	LOC106587613	XM_014176173.1	brevican core protein-like	-1.04469	1.51695e-09	1.25816e-07
LOC100196853	fgfp1	NM_001141875.1	Fibroblast growth factor-binding protein 1	-1.04599	3.31e-07	1.16241e-05
LOC100196081	nkl	NM_001141110.1	Antimicrobial peptide NK-lysin	-1.0481	7.87145e-06	0.000156889
LOC106608578	LOC106608578	XM_014206592.1	interferon-induced protein with tetratricopeptide repeats 5-like	-1.04932	0.00039473	0.00363935
LOC106611648	LOC106611648	XM_014212073.1	probable carboxypeptidase X1%2C transcript variant X2	-1.0496	1.95271e-22	3.195e-19
LOC106605986	LOC106605986	XM_014202028.1	RUN domain-containing protein 3B-like	-1.05919	1.38055e-18	1.10432e-15
LOC106587597	LOC106587597	XM_014176158.1	aggrecan core protein-like	-1.06103	8.48975e-10	7.67832e-08
LOC106607380	LOC106607380	XM_014204298.1	hemoglobin subunit beta-1-like	-1.06313	5.16564e-06	0.000111276
LOC106583993	LOC106583993	NA	NA	-1.0798	1.09392e-07	4.73846e-06
LOC106599381	LOC106599381	XM_014190767.1	tandem C2 domains nuclear protein-like%2C transcript variant X2	-1.0852	9.36534e-05	0.00115887
LOC106580506	LOC106580506	XM_014161653.1	prominin-2-like	-1.08768	3.72028e-17	2.29784e-14
LOC106572237	LOC106572237	XM_014146253.1	ephrin type-B receptor 2-like%2C transcript variant X1	-1.0878	1.35903e-07	5.61087e-06
LOC106586173	LOC106586173	XM_014173114.1	uridine phosphorylase 2-like	-1.08898	5.16741e-07	1.67121e-05
LOC100195645	st2s2	NM_001140674.1	Cytosolic sulfotransferase 2	-1.09013	2.24822e-05	0.000367682
LOC106600447	LOC106600447	XM_014191808.1	C-C motif chemokine 4-like	-1.09166	1.32505e-06	3.6079e-05
LOC106606375	LOC106606375	XM_014202526.1	Ig heavy chain Mem5-like	-1.09795	0.000989825	0.00755668
LOC106580762	LOC106580762	XM_014162147.1	ras-related protein Rab-1A-like	-1.10132	1.80711e-09	1.45198e-07
LOC106605546	LOC106605546	XM_014201332.1	squalene monooxygenase-like	-1.10846	1.84708e-25	4.7491e-22
LOC106569508	LOC106569508	XM_014140924.1	glutamate decarboxylase 1-like%2C transcript variant X7	-1.11996	0.000326441	0.00312285
LOC106593663	LOC106593663	XR_001325924.1	CD82 antigen-like	-1.12468	2.2379e-06	5.61389e-05
LOC106576605	LOC106576605	XM_014153849.1	fish-egg lectin-like	-1.13447	0.00135451	0.00963007
LOC106569421	LOC106569421	XM_014140765.1	putative ferric-chelate reductase 1	-1.14249	1.055e-09	9.21738e-08
LOC106564129	LOC106564129	XM_014130176.1	uncharacterized LOC106564129	-1.14613	0.000785543	0.00627389
LOC106577236	LOC106577236	XM_014155154.1	lysyl oxidase homolog 4-like	-1.15423	3.11071e-17	1.96444e-14
LOC106561975	LOC106561975	XM_014126476.1	cathepsin L1-like	-1.15653	2.0607e-05	0.000342303
LOC100286820	ll	NM_001159373.1	leukolectin protein	-1.16343	0.000152207	0.00170748
LOC106571998	LOC106571998	XM_014145679.1	NAD kinase-like	-1.16582	4.61293e-25	1.10698e-21
LOC106599078	LOC106599078	XM_014190154.1	potassium voltage-gated channel subfamily H member 5-like%2C transcript variant X2	-1.17019	1.94572e-09	1.5393e-07
LOC106603645	LOC106603645	XM_014197563.1	dihydropyrimidinase-related protein 5-like%2C transcript variant X1	-1.17083	7.52916e-08	3.45248e-06
LOC106572795	LOC106572795	XM_014147274.1	eosinophil peroxidase-like	-1.17333	9.66915e-07	2.79559e-05
LOC106572735	LOC106572735	XM_014147173.1	eosinophil peroxidase-like	-1.17641	9.13982e-07	2.66394e-05
LOC106566407	LOC106566407	XM_014134397.1	copine-5-like%2C transcript variant X3	-1.18093	3.56417e-13	8.90944e-11
LOC106565781	LOC106565781	XM_014133291.1	ubiquitin carboxyl-terminal hydrolase CYLD-like%2C transcript variant X3	-1.19264	6.13674e-20	5.97021e-17
LOC106609755	LOC106609755	NA	NA	-1.19353	6.65616e-05	0.000876675
LOC106601904	LOC106601904	NA	NA	-1.19356	4.68092e-06	0.000102678
LOC106597540	LOC106597540	NA	NA	-1.20349	1.52182e-05	0.000266696
LOC106611002	LOC106611002	XM_014210790.1	proline-rich membrane anchor 1-like%2C transcript variant X2	-1.20821	9.15828e-06	0.000177047
LOC106582846	LOC106582846	XM_014166361.1	contactin-4-like%2C transcript variant X2	-1.21184	8.13086e-09	5.18015e-07
LOC106574640	LOC106574640	XM_014150663.1	monocarboxylate transporter 14-like	-1.21479	1.24196e-15	5.5882e-13
LOC106603364	LOC106603364	XM_014196939.1	sodium channel subunit beta-4-like%2C transcript variant X2	-1.22707	1.06076e-05	0.000199494
LOC106562772	LOC106562772	XM_014127772.1	neuronal acetylcholine receptor subunit alpha-7-like%2C transcript variant X2	-1.23528	3.76631e-17	2.29784e-14
LOC106572014	LOC106572014	XM_014145711.1	heat shock protein beta-7-like	-1.24789	8.22399e-08	3.71898e-06
LOC106564892	LOC106564892	XM_014131381.1	uncharacterized LOC106564892	-1.26023	0.000307372	0.00297664
LOC106581151	LOC106581151	XM_014163007.1	cell adhesion molecule 1-like%2C transcript variant X2	-1.264	1.82642e-09	1.46423e-07
LOC106612291	LOC106612291	XM_014213321.1	PCTP-like protein	-1.26687	5.09108e-21	6.78735e-18
LOC106560903	LOC106560903	XM_014124319.1	protein spire homolog 2-like	-1.27183	7.15949e-20	6.67573e-17
LOC106566415	LOC106566415	XM_014134421.1	copine-5-like	-1.28647	2.35758e-24	4.99197e-21
LOC106565804	LOC106565804	XM_014133359.1	bone morphogenetic protein 7-like	-1.29006	5.6876e-11	7.4993e-09
LOC106601717	LOC106601717	NA	NA	-1.29809	1.96984e-06	5.05031e-05
LOC106600933	LOC106600933	XM_014192726.1	heme-binding protein 2-like	-1.30996	1.29281e-07	5.43011e-06
LOC106611660	LOC106611660	XM_014212101.1	solute carrier family 43 member 3-like	-1.32414	1.10559e-05	0.000205556
LOC106599329	LOC106599329	XM_014190503.1	fish-egg lectin-like	-1.32419	0.000612838	0.00515655
LOC106576903	LOC106576903	NA	NA	-1.32547	4.94269e-06	0.000107568
LOC106564532	LOC106564532	XM_014130661.1	nuclear factor interleukin-3-regulated protein-like%2C transcript variant X2	-1.3276	7.25697e-17	3.91405e-14
LOC106567084	LOC106567084	XM_014135962.1	nck-associated protein 5-like%2C transcript variant X1	-1.3286	0.000499204	0.00439705
LOC106613213	LOC106613213	XM_014215253.1	cholinesterase-like%2C transcript variant X4	-1.33276	2.62276e-23	4.49566e-20
LOC106568115	LOC106568115	XM_014138149.1	betaine--homocysteine S-methyltransferase 1-like	-1.33933	3.52849e-10	3.61856e-08
LOC100380514	crhbp	NM_001173799.1	corticotropin releasing hormone binding protein	-1.34931	4.47956e-06	9.92717e-05
LOC106608281	LOC106608281	XR_001329424.1	uncharacterized LOC106608281	-1.36018	1.04642e-10	1.26825e-08
LOC100195470	hmgb3	NM_001140499.1	High mobility group protein B3	-1.36124	2.91262e-52	1.04843e-47
LOC106602650	LOC106602650	XM_014195401.1	E3 ISG15--protein ligase HERC5-like%2C transcript variant X5	-1.36533	9.63456e-07	2.79007e-05
LOC106590230	gad2	XM_014181019.1	glutamate decarboxylase 2 (pancreatic islets and brain%2C 65kDa)	-1.38405	0.000430907	0.00391295
LOC106597100	LOC106597100	XM_014188334.1	E3 ISG15--protein ligase HERC5-like%2C transcript variant X5	-1.39023	7.50264e-07	2.26945e-05
LOC106600630	LOC106600630	XM_014192131.1	solute carrier family 26 member 6-like%2C transcript variant X1	-1.39928	0.00039933	0.00367253
LOC106587398	LOC106587398	XM_014175753.1	cytochrome P450 2D15-like	-1.41964	1.37742e-05	0.000246038
LOC106603079	LOC106603079	XM_014196250.1	gamma-aminobutyric acid receptor subunit rho-3-like	-1.44422	6.60444e-09	4.34192e-07
LOC106562311	LOC106562311	XM_014127106.1	tryptophan 5-hydroxylase 1-like	-1.4457	2.10654e-05	0.00034815
LOC106600705	LOC106600705	XM_014192270.1	matrix metalloproteinase-25-like	-1.45714	0.000720218	0.00584291
LOC106605695	LOC106605695	XM_014201588.1	meprin A subunit beta-like%2C transcript variant X2	-1.45907	5.83241e-20	5.83176e-17
LOC106587320	LOC106587320	XM_014175601.1	putative leucine-rich repeat-containing protein DDB_G0290503	-1.46812	1.38462e-09	1.16723e-07
LOC106606285	LOC106606285	NA	NA	-1.48784	0.000130874	0.00151478
LOC106605693	LOC106605693	XM_014201584.1	meprin A subunit beta-like%2C transcript variant X2	-1.4983	4.6371e-06	0.000101841
LOC106583277	pmel	XM_014167247.1	premelanosome protein	-1.52159	8.93393e-10	7.96004e-08
LOC106563926	LOC106563926	XM_014129907.1	antimicrobial peptide NK-lysin-like	-1.53964	2.155e-05	0.000354531
LOC106565765	LOC106565765	NA	NA	-1.6313	6.03236e-05	0.000808417
LOC106594696	LOC106594696	XM_014186093.1	uncharacterized protein DDB_G0290685-like	-1.63407	1.16964e-06	3.27135e-05
LOC100137726	tyrp-1b	XM_014206938.1	tyrosinase-related protein 1b	-1.63576	1.15824e-12	2.48166e-10
LOC106609889	LOC106609889	XM_014208923.1	sialic acid synthase-like	-1.66905	3.63762e-20	3.96787e-17
LOC106594767	LOC106594767	XM_014186155.1	sialic acid synthase-like	-1.68429	2.48469e-15	1.05222e-12
LOC106576140	LOC106576140	XM_014153055.1	branched-chain-amino-acid aminotransferase%2C cytosolic-like%2C transcript variant X2	-1.69307	2.90011e-05	0.000451525
LOC106609915	LOC106609915	XM_014208958.1	sialic acid synthase-like	-1.71659	1.50652e-14	5.47763e-12
LOC106569486	LOC106569486	XM_014140877.1	carbonic anhydrase 12-like	-1.71879	2.59259e-10	2.79409e-08
LOC106571273	LOC106571273	XM_014144127.1	interphotoreceptor matrix proteoglycan 1-like%2C transcript variant X3	-1.80036	0.000698043	0.00570673
LOC100196051	i20ra	NM_001141080.1	Interleukin-20 receptor alpha chain	-1.80133	0.00100086	0.00762679
LOC106584646	LOC106584646	XM_014170139.1	aggrecan core protein-like	-1.86206	0.000582052	0.0049624
LOC100195656	cah12	XM_014140666.1	Carbonic anhydrase 12%2C transcript variant X1	-1.88	3.2208e-10	3.34109e-08
LOC100192339	bglap	NM_001136551.1	bone gamma-carboxyglutamate (gla) protein	-1.99398	0.000169006	0.00185135
LOC106578829	LOC106578829	XM_014158024.1	proline-rich protein 18-like	-2.03789	1.73908e-08	9.9365e-07
LOC106586102	LOC106586102	XR_001324130.1	uncharacterized LOC106586102	-2.07646	2.17876e-09	1.67221e-07
LOC106569481	LOC106569481	XM_014140873.1	carbonic anhydrase 4-like	-2.17418	2.63067e-12	5.11856e-10
LOC106607231	LOC106607231	NA	NA	-2.18476	0.00056979	0.00487756
LOC106604887	LOC106604887	XM_014200005.1	cytidine monophosphate-N-acetylneuraminic acid hydroxylase-like	-2.19776	1.85538e-09	1.48414e-07
LOC106561333	LOC106561333	NA	NA	-2.26811	0.000180554	0.00195289
LOC106609768	LOC106609768	XM_014208778.1	cytidine monophosphate-N-acetylneuraminic acid hydroxylase-like	-2.36361	1.38358e-13	3.92153e-11
LOC106588277	LOC106588277	XM_014177113.1	alpha-2%2C8-sialyltransferase 8F-like%2C transcript variant X4	-2.93038	4.01659e-09	2.86867e-07
LOC106595859	LOC106595859	XM_014187208.1	unconventional myosin-XV-like	-4.04981	0.00019334	0.00206145
LOC106595242	LOC106595242	XM_014186621.1	unconventional myosin-XV-like	-4.29297	1.81144e-05	0.00030699
