# Supplementary material for: Integration of Transcriptome, Gross Morphology and Histopathology in the Gill of Sea Farmed Atlantic Salmon (Salmo salar): Lessons From Multi-Site Sampling
Source: Front Genet. 2020 Jun 19;11:610. doi: 10.3389/fgene.2020.00610 (PMC7316992; doi:10.3389/fgene.2020.00610)
Supplement: Supplementary file 7 [file Table_5.XLSX]

## Sheet: Suppl Table 5
Supplementary Table 5. Results of histopathological examination of gill tissue in seawater Atlantic salmon for lamellar hyperplasia (LH), lamellar fusion (LF) lamellar oedema (LO) and cellular
anomalies (CA), inflammation (in), eosinophilic granular cells (eg), chloride cells (cc), circulatory disturbances (cd), interlamellar blood (ib), cellular hypertrophy (ch), Epitheliocystis-like bacteria (bE),
Tenacibaculum-like bacteria (bT), other bacteria (ob), protist parasites (pp) and other parasites (op). For details and visualisation see Table 3, Figure 4 and Supplementary Figure 2.
			Scores for 4 index criteria (0–3)					Scores for 11 ancillary criteria (0–3)
Fish ID	PGD group	Site	LH	LF	LO	CA		in	eg	cc	cd	ib	ch	bE	bT	ob	pp	op
2	1	A	1	1	1	1		0	0	1	1	2	0	0	0	0	1	1
3	3	A	1	1	1	1		0	0	0	2	2	0	0	0	0	0	0
4	1	A	2	2	1	2		0	1	0	1	1	1	0	0	0	1	0
5	1	A	2	2	0	1		1	0	0	1	1	0	0	0	0	1	1
9	1	A	1	1	1	1		1	2	1	1	1	1	0	0	0	1	1
12	3	A	2	2	2	2		2	2	2	2	1	2	0	0	0	1	1
14	1	A	2	2	1	1		2	2	1	2	1	2	0	0	0	1	1
15	3	A	3	3	1	2		2	2	1	3	2	2	0	0	0	1	2
16	1	A	1	1	1	1		0	1	0	1	1	2	0	0	0	0	0
18	3	A	3	3	1	1		1	1	0	2	1	1	0	0	0	0	0
21	1	A	1	1	1	1		1	0	1	1	1	1	0	0	0	1	0
23	3	A	3	3	1	1		1	1	0	1	0	1	0	0	0	1	0
24	1	A	2	2	1	1		1	1	0	1	1	1	0	0	0	1	0
25	1	A	1	1	0	2		1	1	1	1	1	1	0	0	0	0	0
26	1	A	1	1	0	1		1	1	0	1	1	1	0	0	0	0	0
27	3	A	1	1	0	2		1	1	1	2	1	0	0	0	0	0	0
28	3	A	1	1	0	1		1	1	0	1	1	1	0	0	0	1	0
29	3	A	2	2	0	1		2	2	0	2	1	1	0	0	0	1	0
30	3	A	2	2	0	2		1	1	0	1	1	1	0	0	0	1	0
31	3	A	3	3	1	2		1	2	0	2	1	1	0	0	0	2	0
32	1	B	2	2	0	1		1	1	0	1	1	0	0	0	0	1	0
33	1	B	1	1	0	1		2	0	0	1	1	1	0	0	0	1	1
34	3	B	1	1	1	1		1	1	1	1	1	0	0	0	0	0	0
38	3	B	1	1	1	1		1	1	2	1	2	0	0	0	0	0	0
39	1	B	2	1	1	2		2	0	0	2	1	0	0	0	0	2	0
40	1	B	2	2	0	2		1	0	1	2	1	1	0	0	0	1	0
46	1	B	1	1	0	1		2	0	1	2	1	0	0	0	0	0	0
47	3	B	1	1	0	1		2	2	2	1	2	1	0	0	0	0	0
49	1	B	1	1	0	2		2	2	2	1	2	1	0	0	0	1	0
51	1	B	2	1	0	1		2	1	2	1	1	1	0	0	0	1	0
72	1	C	1	1	1	1		1	1	2	1	1	1	0	0	0	0	0
73	1	C	1	1	0	0		0	0	1	1	2	0	0	0	0	0	0
74	1	C	1	1	0	0		1	0	1	1	1	0	0	0	0	0	0
75	1	C	1	1	0	1		1	1	0	1	1	1	0	0	1	0	0
76	1	C	1	1	0	0		1	1	1	1	1	0	0	0	0	1	0
79	1	C	1	1	1	2		2	1	0	1	1	0	0	0	0	0	0
80	3	C	1	1	0	1		1	0	0	1	0	0	0	0	0	0	0
83	1	C	1	1	0	1		1	0	1	1	1	1	0	0	0	0	0
84	1	C	1	1	1	1		1	1	2	1	1	1	0	0	0	0	0
86	1	C	1	0	0	1		0	0	1	0	1	1	0	0	0	0	0
89	3	C	1	1	0	1		1	0	1	0	1	1	0	0	0	0	0
90	3	C	1	1	0	1		1	0	2	1	1	1	0	0	0	0	1
92	3	C	1	1	0	1		1	0	1	0	1	1	0	0	0	0	0
