# Supplementary material for: Integration of Transcriptome, Gross Morphology and Histopathology in the Gill of Sea Farmed Atlantic Salmon (Salmo salar): Lessons From Multi-Site Sampling
Source: Front Genet. 2020 Jun 19;11:610. doi: 10.3389/fgene.2020.00610 (PMC7316992; doi:10.3389/fgene.2020.00610)
Supplement: Supplementary file 8 [file Table_6.xlsx]

## Sheet: Suppl Table 6
Supplementary Table 6. List of 462 potential gene expression markers associated with gill disease in Atlantic salmon, including protein-coding genes (354), immunoglobulin gene segments (35), pseudogenes (15)
and non-coding RNA (58). These genes are common for sites A vs C and B vs C comparisons at FDR < 0.01 and absolute Log2 FC > 1, with the common Log2 FC calculated as the mean Log2 FC for both sets of genes.
The salmon genes are mapped to human orthologs (HGNC gene names and symbols) using BLASTX (E-value < 0.00001, top hit); no hits are marked with “NA”.
Atlantic salmon genes						Log2 FC				Human gene orthologs (HUGO Gene Nomenclature Committee)
Gene ID	Gene symbol	Transcript ID	Gene description	Gene type		A vs C1	B vs C2	common3		HGNC gene symbol	HGNC gene name
LOC106604507	LOC106604507	XM_014199172.1	ribonuclease-like 3	protein coding		4.61345	4.6122	4.61282		ANG	angiogenin
LOC106598253	LOC106598253	XM_014189304.1	ribonuclease-like 3	protein coding		4.59936	4.61584	4.6076		ANG	angiogenin
LOC106598104	LOC106598104	XM_014189175.1	ribonuclease-like 3	protein coding		4.58997	4.61842	4.60419		NA	NA
LOC100196060	ang1	NM_001141089.1	Angiogenin-1	protein coding		4.54203	4.54087	4.54145		ANG	angiogenin
LOC100196525	ctrl	NM_001141554.1	chymotrypsin-like	protein coding		4.45276	3.96528	4.20902		CTRL	chymotrypsin like
LOC106592799	LOC106592799	XM_014184132.1	uncharacterized LOC106592799	protein coding		3.81427	4.57315	4.19371		NA	NA
LOC106577309	LOC106577309	XM_014155258.1	glutathione peroxidase 6-like	protein coding		4.1656	3.69302	3.92931		GPX2	glutathione peroxidase 2
LOC106561635	LOC106561635	XM_014125761.1	ladderlectin-like	protein coding		3.84434	3.82988	3.83711		REG1B	regenerating family member 1 beta
LOC106591807	LOC106591807	XM_014183069.1	uncharacterized LOC106591807	protein coding		3.49113	3.97323	3.73218		NA	NA
LOC106592919	LOC106592919	XM_014184266.1	uncharacterized LOC106592919	protein coding		3.36362	3.99052	3.67707		NA	NA
LOC106577833	LOC106577833	XM_014156195.1	interleukin-8-like	protein coding		3.36633	3.49087	3.4286		CXCL9	C-X-C motif chemokine ligand 9
LOC106601490	LOC106601490	XM_014193713.1	RING finger protein 208-like	protein coding		4.38815	2.32691	3.35753		RNF152	ring finger protein 152
LOC106566533	LOC106566533	XM_014134632.1	complement C1q tumor necrosis factor-related protein 3-like	protein coding		2.83897	3.6262	3.23259		C1QTNF3	C1q and TNF related 3
LOC106601491	LOC106601491	XM_014193714.1	RING finger protein 186-like	protein coding		4.35306	2.0907	3.22188		RNF152	ring finger protein 152
LOC106566537	LOC106566537	XM_014134640.1	complement C1q tumor necrosis factor-related protein 3-like	protein coding		2.82521	3.56654	3.19587		C1QTNF3	C1q and TNF related 3
LOC106566534	LOC106566534	XM_014134633.1	complement C1q tumor necrosis factor-related protein 3-like	protein coding		2.50268	3.41078	2.95673		C1QTNF3	C1q and TNF related 3
LOC106573018	LOC106573018	XM_014147615.1	carboxypeptidase A1-like	protein coding		3.05181	2.65743	2.85462		CPA1	carboxypeptidase A1
LOC106567034	LOC106567034	XM_014135842.1	complement C1q-like protein 4	protein coding		3.50883	2.1798	2.84431		C1QL4	complement C1q like 4
LOC106598577	LOC106598577	XM_014189609.1	carboxypeptidase A1-like	protein coding		3.04059	2.62247	2.83153		CPA1	carboxypeptidase A1
LOC106591222	LOC106591222	XM_014182433.1	zymogen granule membrane protein 16-like	protein coding		3.50361	2.14385	2.82373		ZG16	zymogen granule protein 16
LOC100286614	hce2	NM_001146553.1	High choriolytic enzyme 2	protein coding		2.91297	2.44812	2.68055		ASTL	astacin like metalloendopeptidase
LOC106586984	LOC106586984	XM_014174772.1	high choriolytic enzyme 1-like	protein coding		2.99658	2.31823	2.6574		ASTL	astacin like metalloendopeptidase
LOC100195857	cbpa1	NM_001140886.1	Carboxypeptidase A1	protein coding		2.85552	2.33933	2.59743		CPA1	carboxypeptidase A1
LOC106562680	LOC106562680	XM_014127661.1	zymogen granule membrane protein 16-like	protein coding		3.33642	1.75915	2.54779		ZG16	zymogen granule protein 16
LOC100136453	LOC100136453	NM_001123586.1	cathelicidin	protein coding		2.76655	2.23814	2.50235		NA	NA
LOC106581219	LOC106581219	XM_014163130.1	collagenase 3-like	protein coding		2.92764	1.99309	2.46037		MMP13	matrix metallopeptidase 1
LOC100136358	nos2	XM_014214975.1	nitric oxide synthase 2	protein coding		2.12582	2.71638	2.4211		NOS2	nitric oxide synthase 2
LOC106594149	LOC106594149	XM_014185514.1	C-type lectin domain family 4 member E-like	protein coding		2.92948	1.90768	2.41858		CLEC4E	C-type lectin domain family 4 member E
LOC106610450	LOC106610450	XM_014209829.1	erythroblast NAD(P)(+)--arginine ADP-ribosyltransferase-like	protein coding		2.71771	2.10447	2.41109		ART5	ADP-ribosyltransferase 5
LOC106562681	LOC106562681	XM_014127663.1	zymogen granule membrane protein 16-like	protein coding		3.09764	1.68255	2.3901		ZG16	zymogen granule protein 16
LOC106567571	LOC106567571	XM_014137044.1	H-2 class II histocompatibility antigen, A-K alpha chain-like	protein coding		3.04005	1.71075	2.3754		HLA-DPA1	major histocompatibility complex, class II, DP alpha 1
LOC106561558	LOC106561558	XM_014125655.1	carboxypeptidase A1-like	protein coding		2.36276	2.31886	2.34081		CPA1	carboxypeptidase A1
LOC106609709	LOC106609709	XM_014208680.1	complement C1q-like protein 2	protein coding		1.77412	2.84357	2.30884		C1QL2	complement C1q like 2
LOC106596487	LOC106596487	XM_014187765.1	complement C1q-like protein 2	protein coding		1.77228	2.84372	2.308		C1QL2	complement C1q like 2
LOC106585685	ntrk2	XM_014172160.1	neurotrophic receptor tyrosine kinase 2	protein coding		2.35469	2.25995	2.30732		NTRK2	neurotrophic receptor tyrosine kinase 2
LOC106592632	LOC106592632	XM_014183971.1	complement C1q-like protein 2	protein coding		1.77068	2.84122	2.30595		C1QL2	complement C1q like 2
LOC106591797	LOC106591797	XM_014183059.1	protein disulfide-isomerase-like	protein coding		2.67752	1.81802	2.24777		PDIA2	protein disulfide isomerase family A member 2
LOC106594109	LOC106594109	XM_014185479.1	C-type lectin domain family 4 member M-like	protein coding		2.6915	1.74288	2.21719		CLEC4M	C-type lectin domain family 4 member M
LOC100196492	cdo1	NM_001141521.2	cysteine dioxygenase type 1	protein coding		2.01722	2.26752	2.14237		CDO1	cysteine dioxygenase type 1
LOC100136458	tnf-alpha-2	NM_001123590.1	tumor necrosis factor alpha-2 precursor	protein coding		2.3591	1.90759	2.13335		LTA	lymphotoxin alpha
LOC106595494	LOC106595494	XM_014186866.1	protein disulfide-isomerase A2-like	protein coding		2.60851	1.62583	2.11717		PDIA2	protein disulfide isomerase family A member 2
LOC106599048	LOC106599048	XM_014190103.1	retinol-binding protein 1-like	protein coding		2.43507	1.79591	2.11549		RBP1	retinol binding protein 1
LOC106604607	LOC106604607	XM_014199430.1	endonuclease domain-containing 1 protein-like	protein coding		1.79308	2.42483	2.10895		ENDOD1	endonuclease domain containing 1
LOC106573692	LOC106573692	XM_014148970.1	thyrotropin-releasing hormone receptor-like	protein coding		2.52319	1.68391	2.10355		TRHR	thyrotropin releasing hormone receptor
LOC106589989	LOC106589989	XM_014180468.1	myosin-7-like	protein coding		2.2063	1.97516	2.09073		MYH7	myosin heavy chain 7
LOC106581492	LOC106581492	XM_014163567.1	P2Y purinoceptor 13-like	protein coding		2.50195	1.6742	2.08807		P2RY12	purinergic receptor P2Y12
LOC106599620	LOC106599620	XM_014190911.1	flocculation protein FLO11-like	protein coding		2.36608	1.74173	2.0539		NA	NA
LOC106581616	acod1	XM_014163747.1	aconitate decarboxylase 1	protein coding		2.62694	1.42448	2.02571		ACOD1	aconitate decarboxylase 1
LOC106586805	LOC106586805	XM_014174472.1	C-X-C chemokine receptor type 1-like	protein coding		2.44944	1.48167	1.96555		CXCR1	C-X-C motif chemokine receptor 1
LOC106604796	LOC106604796	XM_014199840.1	zonadhesin-like	protein coding		2.38168	1.54633	1.96401		NA	NA
LOC106610904	LOC106610904	XM_014210570.1	CD209 antigen-like protein C	protein coding		2.45962	1.436	1.94781		CLEC4M	C-type lectin domain family 4 member M
LOC106571734	LOC106571734	XM_014145136.1	phospholipase B1, membrane-associated-like	protein coding		1.9816	1.90725	1.94443		PLB1	phospholipase B1
LOC106569927	LOC106569927	XM_014141678.1	tumor necrosis factor receptor superfamily member 11B-like	protein coding		2.1884	1.67675	1.93257		TNFRSF6B	TNF receptor superfamily member 6b
LOC106580394	LOC106580394	XM_014161399.1	L-serine dehydratase/L-threonine deaminase-like	protein coding		1.86676	1.90864	1.8877		SDS	serine dehydratase
LOC106584756	LOC106584756	XM_014170303.1	zymogen granule membrane protein 16-like	protein coding		2.55972	1.20315	1.88143		ZG16	zymogen granule protein 16
LOC106602230	LOC106602230	XM_014194744.1	erythroblast NAD(P)(+)--arginine ADP-ribosyltransferase-like	protein coding		1.6186	2.11956	1.86908		ART5	ADP-ribosyltransferase 5
LOC106601909	LOC106601909	XM_014194342.1	mannose-binding protein C-like	protein coding		2.27633	1.43628	1.85631		MBL2	mannose binding lectin 2
LOC106589580	LOC106589580	XM_014179723.1	class A basic helix-loop-helix protein 15-lik	protein coding		1.78513	1.9255	1.85532		BHLHA15	basic helix-loop-helix family member a15
LOC106610451	LOC106610451	XM_014209830.1	NAD(P)(+)--arginine ADP-ribosyltransferase 1-like	protein coding		2.0982	1.57248	1.83534		ART4	ADP-ribosyltransferase 4 (Dombrock blood group)
LOC106574919	LOC106574919	XM_014151052.1	E3 ubiquitin-protein ligase TRIM39-like	protein coding		2.0525	1.60565	1.82908		TRIM39	tripartite motif containing 39
LOC106607416	LOC106607416	XM_014204341.1	perforin-1-like	protein coding		1.96684	1.68392	1.82538		PRF1	perforin 1
LOC106582569	col6a2	XM_014165792.1	collagen type VI alpha 2 chain	protein coding		2.18616	1.35929	1.77273		COL6A2	collagen type VI alpha 2 chain
LOC106564981	LOC106564981	XM_014131537.1	cathepsin L1-like	protein coding		2.10944	1.42505	1.76725		CTSL	cathepsin L
LOC106598092	LOC106598092	XM_014189168.1	protein-glutamine gamma-glutamyltransferase 2-like	protein coding		1.50068	2.01722	1.75895		TGM5	transglutaminase 5
LOC106613766	LOC106613766	XM_014216354.1	elongation factor 2-like	protein coding		2.15613	1.34724	1.75169		EEF2	eukaryotic translation elongation factor 2
LOC100286729	roa2	NM_001146669.1	Heterogeneous nuclear ribonucleoproteins A2/B1	protein coding		1.91856	1.5782	1.74838		HNRNPA1	heterogeneous nuclear ribonucleoprotein A1
LOC106583715	LOC106583715	XM_014168241.1	protein-glutamine gamma-glutamyltransferase 2-like	protein coding		1.54867	1.92811	1.73839		TGM6	transglutaminase 6
LOC100195784	lincr	NM_001140813.1	E3 ubiquitin-protein ligase LINCR	protein coding		2.23407	1.23771	1.73589		NEURL3	neuralized E3 ubiquitin protein ligase 3
LOC106597704	LOC106597704	XM_014188862.1	endonuclease domain-containing 1 protein-like	protein coding		1.6036	1.85149	1.72755		ENDOD1	endonuclease domain containing 1
LOC106582581	LOC106582581	XM_014165806.1	collagen alpha-2(VI) chain-like	protein coding		2.13444	1.29768	1.71606		COL6A2	collagen type VI alpha 2 chain
LOC106565927	LOC106565927	XM_014133622.1	src-like-adapter 2	protein coding		1.74638	1.67922	1.7128		SLA2	Src like adaptor 2
LOC106578890	LOC106578890	XM_014158126.1	snaclec 1-like	protein coding		2.03134	1.38679	1.70907		CLEC4M	C-type lectin domain family 4 member M
LOC106601071	LOC106601071	XM_014192977.1	hemoglobin subunit alpha-4	protein coding		1.39804	2.01801	1.70803		HBA1	hemoglobin subunit alpha 1
LOC106560913	LOC106560913	XM_014124350.1	ABC transporter G family member 23-like	protein coding		1.74081	1.65615	1.69848		ABCA12	ATP binding cassette subfamily A member 12
LOC106611159	LOC106611159	XM_014211065.1	B2 bradykinin receptor-like	protein coding		2.23277	1.16173	1.69725		BDKRB2	bradykinin receptor B2
LOC106590712	LOC106590712	XM_014181871.1	galectin-2-like	protein coding		1.99681	1.3948	1.69581		LGALS2	galectin 2
LOC106608949	LOC106608949	XM_014207196.1	zonadhesin-like	protein coding		2.08831	1.30212	1.69521		ZAN	zonadhesin (gene/pseudogene)
LOC106594998	LOC106594998	XR_001326255.1	caspase-14-like	protein coding		2.25226	1.13737	1.69482		CASP14	caspase 14
LOC106561622	LOC106561622	XM_014125747.1	cytochrome c oxidase subunit 8B, mitochondrial-like	protein coding		1.8841	1.49534	1.68972		NA	NA
LOC106613110	LOC106613110	XM_014215041.1	collagenase 3-like	protein coding		2.10388	1.26504	1.68446		MMP13	matrix metallopeptidase 1
LOC106563843	LOC106563843	XM_014129744.1	uncharacterized LOC106563843	protein coding		2.16822	1.16989	1.66905		NA	NA
LOC106579249	LOC106579249	XM_014158984.1	cytochrome c oxidase subunit 6B1-like	protein coding		1.94622	1.3615	1.65386		COX6B1	cytochrome c oxidase subunit 6B1
LOC106606171	LOC106606171	XM_014202303.1	beta-microseminoprotein-like	protein coding		2.0772	1.21228	1.64474		MSMB	microseminoprotein beta
LOC106602965	zic3	XM_014196026.1	Zic family member 3	protein coding		1.97841	1.29248	1.63545		ZIC3	Zic family member 3
LOC106568147	LOC106568147	XM_014138222.1	dual specificity protein phosphatase 4-like	protein coding		1.60745	1.6294	1.61842		DUSP4	dual specificity phosphatase 4
LOC106613975	LOC106613975	XM_014216863.1	ABC transporter G family member 20-like	protein coding		1.55998	1.67172	1.61585		NA	NA
LOC106579089	LOC106579089	XM_014158636.1	alpha-tectorin-like	protein coding		1.6962	1.50418	1.60019		TECTA	tectorin alpha
LOC106562114	LOC106562114	XM_014126713.1	ADM-like	protein coding		1.73738	1.46212	1.59975		ADM	adrenomedullin
LOC100380441	slc5a12	NM_001173725.1	solute carrier family 5 member 12	protein coding		1.74371	1.45275	1.59823		SLC5A12	solute carrier family 5 member 12
LOC106591367	LOC106591367	XM_014182592.1	ABC transporter G family member 23-like	protein coding		1.53838	1.63531	1.58685		ABCA12	ATP binding cassette subfamily A member 12
LOC106564963	LOC106564963	XM_014131520.1	keratin, type I cytoskeletal 42-like	protein coding		1.74078	1.43257	1.58668		KRT16	keratin 16
LOC106561379	LOC106561379	XM_014125266.1	pyrin-like	protein coding		1.88576	1.28607	1.58592		MEFV	MEFV innate immuity regulator, pyrin
LOC106583432	LOC106583432	XM_014167588.1	interferon-induced protein 44-like	protein coding		1.92291	1.24395	1.58343		IFI44	interferon induced protein 44
LOC100195830	nar4	NM_001140859.2	Ecto-ADP-ribosyltransferase 4	protein coding		1.85489	1.30576	1.58032		ART4	ADP-ribosyltransferase 4 (Dombrock blood group)
LOC106608318	LOC106608318	XM_014206199.1	neuronal acetylcholine receptor subunit alpha-2-like	protein coding		2.08159	1.07739	1.57949		CHRNA2	cholinergic receptor nicotinic alpha 2 subunit
LOC106602034	LOC106602034	XM_014194482.1	mannose-binding protein C-like	protein coding		1.94567	1.20944	1.57755		MBL2	mannose binding lectin 2
LOC106564757	LOC106564757	XM_014131101.1	keratin, type I cytoskeletal 19-like	protein coding		1.70056	1.45317	1.57687		KRT16	keratin 16
LOC106601076	LOC106601076	XM_014192981.1	hemoglobin subunit alpha-4	protein coding		1.30057	1.84496	1.57277		HBA1	hemoglobin subunit alpha 1
LOC106560917	LOC106560917	XM_014124361.1	olfactomedin-4-like	protein coding		1.91009	1.22397	1.56703		OLFM4	olfactomedin 4
LOC106607078	LOC106607078	XM_014203669.1	ral guanine nucleotide dissociation stimulator-like 1	protein coding		1.25977	1.87017	1.56497		RGL1	ral guanine nucleotide dissociation stimulator like 1
LOC106600435	LOC106600435	XM_014191790.1	aquaporin FA-CHIP-like	protein coding		1.50353	1.62329	1.56341		AQP1	aquaporin 1 (Colton blood group)
LOC106591776	LOC106591776	XM_014182985.1	endonuclease domain-containing 1 protein-like	protein coding		1.37982	1.74457	1.56219		ENDOD1	endonuclease domain containing 1
LOC106575629	LOC106575629	XM_014152239.1	intermediate filament protein ON3-like	protein coding		1.43255	1.66687	1.54971		KRT8	keratin 8
LOC106585833	LOC106585833	XM_014172504.1	histone H1-like	protein coding		1.30098	1.79069	1.54583		HIST1H1D	H1.3 linker histone, cluster member
LOC106565937	LOC106565937	XM_014133629.1	tumor necrosis factor receptor superfamily member 21-like	protein coding		1.62235	1.46107	1.54171		TNFRSF1B	TNF receptor superfamily member 1B
LOC106569355	LOC106569355	XM_014140652.1	protein CYR61-like	protein coding		1.27474	1.80411	1.53943		CYR61	cellular communication network factor 1
LOC106587254	dpep1	XM_014175488.1	dipeptidase 1	protein coding		1.58288	1.48745	1.53517		DPEP1	dipeptidase 1
LOC106560518	LOC106560518	XM_014123490.1	leucine-rich repeat-containing protein 19-like	protein coding		1.81219	1.25625	1.53422		CHAD	chondroadherin
LOC100194965	ef2	XM_014169273.1	Elongation factor 2	protein coding		1.91537	1.1513	1.53333		EEF2	eukaryotic translation elongation factor 2
LOC106583701	LOC106583701	XM_014168205.1	protein-glutamine gamma-glutamyltransferase 2-like	protein coding		1.4071	1.64631	1.52671		TGM2	transglutaminase 2
LOC106604170	LOC106604170	XM_014198590.1	uncharacterized LOC106604170	protein coding		1.26786	1.76358	1.51572		TSC22D3	TSC22 domain family member 3
LOC106612333	LOC106612333	XM_014213381.1	phytanoyl-CoA dioxygenase domain-containing protein 1-like	protein coding		1.19862	1.83247	1.51555		NA	NA
LOC106570801	LOC106570801	XM_014143337.1	calcium/calmodulin-dependent protein kinase type II subunit beta-like	protein coding		1.72225	1.27978	1.50102		CAMK2B	calcium/calmodulin dependent protein kinase II beta
LOC106600843	LOC106600843	XM_014192555.1	interleukin-17F-like	protein coding		1.49614	1.4968	1.49647		IL17F	interleukin 17F
LOC106613064	LOC106613064	XR_001330423.1	endothelin-converting enzyme-like 1	protein coding		1.47429	1.50124	1.48776		ECEL1	endothelin converting enzyme like 1
LOC106606771	LOC106606771	XM_014203129.1	adhesion G protein-coupled receptor E2-like	protein coding		1.68811	1.28499	1.48655		ADGRL4	adhesion G protein-coupled receptor L4
LOC106579498	LOC106579498	XM_014159443.1	eotaxin-like	protein coding		1.85294	1.11689	1.48492		NA	NA
LOC106602268	LOC106602268	XM_014194793.1	hydroperoxide isomerase ALOXE3-like	protein coding		1.59835	1.34037	1.46936		ALOXE3	arachidonate lipoxygenase 3
LOC106578030	LOC106578030	XM_014156576.1	pentraxin fusion protein-like	protein coding		1.61445	1.29854	1.45649		NA	NA
LOC106565178	LOC106565178	XM_014132022.1	interferon-induced protein 44-like	protein coding		1.33676	1.57615	1.45646		IFI44	interferon induced protein 44
LOC106581884	LOC106581884	XM_014164325.1	C-X-C chemokine receptor type 1-like	protein coding		1.89771	1.00525	1.45148		CXCR1	C-X-C motif chemokine receptor 1
LOC106579293	LOC106579293	XM_014159082.1	chondroadherin-like	protein coding		1.48625	1.39418	1.44022		CHAD	chondroadherin
LOC100286643	leg4	NM_001146582.1	Galectin-4	protein coding		1.77912	1.08419	1.43166		LGALS4	galectin 4
LOC106588714	LOC106588714	XM_014177991.1	adseverin-like	protein coding		1.594	1.26583	1.42992		SCIN	scinderin
LOC106612682	LOC106612682	XM_014214087.1	cytochrome c oxidase subunit 7A2, mitochondrial-like	protein coding		1.50789	1.35101	1.42945		COX7A2	cytochrome c oxidase subunit 7A2
LOC100194971	aqp1	NM_001140000.1	Aquaporin-1	protein coding		1.63284	1.21846	1.42565		AQP1	aquaporin 1 (Colton blood group)
LOC106606075	LOC106606075	XM_014202171.1	uncharacterized LOC106606075	protein coding		1.78567	1.0629	1.42428		NA	NA
LOC106583478	LOC106583478	XM_014167706.1	G0/G1 switch protein 2-like	protein coding		1.4999	1.33592	1.41791		G0S2	G0/G1 switch 2
LOC106590528	LOC106590528	XM_014181631.1	uncharacterized LOC106590528	protein coding		1.30365	1.52716	1.41541		NA	NA
LOC100196572	ddn1	NM_001141601.1	Duodenase-1	protein coding		1.69809	1.11726	1.40767		CTSG	cathepsin G
LOC106569327	LOC106569327	XM_014140565.1	aquaporin FA-CHIP-like	protein coding		1.64998	1.15944	1.40471		AQP1	aquaporin 1 (Colton blood group)
LOC106589863	LOC106589863	XM_014180268.1	transmembrane protease serine 9-like	protein coding		1.63715	1.16796	1.40255		PRSS27	serine protease 27
LOC106590517	LOC106590517	XM_014181604.1	uncharacterized serine-rich protein C215.13-like	protein coding		1.65236	1.15126	1.40181		NA	NA
LOC106609055	LOC106609055	XM_014207419.1	ras-related protein Rab-38-like	protein coding		1.58616	1.21341	1.39979		RAB32	RAB32, member RAS oncogene family
LOC106564353	LOC106564353	XM_014130448.1	antimicrobial peptide NK-lysin-like	protein coding		1.51429	1.27815	1.39622		NA	NA
LOC106600723	LOC106600723	XM_014192301.1	tryptase-like	protein coding		1.74132	1.04884	1.39508		TPSB2	tryptase beta 2 (gene/pseudogene)
LOC106590759	LOC106590759	XM_014181918.1	caspase-14-like	protein coding		1.44945	1.33187	1.39066		CASP14	caspase 14
LOC106583765	LOC106583765	XM_014168324.1	RING finger protein 208-like	protein coding		1.33668	1.4304	1.38354		NA	NA
LOC106571057	LOC106571057	XM_014143715.1	interleukin-17F-like	protein coding		1.43305	1.33341	1.38323		IL17F	interleukin 17F
LOC106587482	LOC106587482	XM_014175905.1	myosin-binding protein C, cardiac-type-like	protein coding		1.12033	1.6356	1.37796		MYBPC3	myosin binding protein C, cardiac
LOC106575639	LOC106575639	XM_014152251.1	keratin, type I cytoskeletal 18-like	protein coding		1.13646	1.61943	1.37795		KRT18	keratin 18
LOC106591530	LOC106591530	XM_014182751.1	endonuclease domain-containing 1 protein-like	protein coding		1.34968	1.40569	1.37769		ENDOD1	endonuclease domain containing 1
LOC106598164	LOC106598164	XM_014189230.1	serine protease 27-like	protein coding		1.5898	1.15593	1.37287		PRSS8	serine protease 8
LOC106575840	LOC106575840	XM_014152536.1	OX-2 membrane glycoprotein-like	protein coding		1.59918	1.14458	1.37188		CD200	CD200 molecule
LOC100136576	LOC100136576	NM_001123666.1	beta globin	protein coding		1.12667	1.611	1.36883		HBB	hemoglobin subunit beta
LOC106601051	LOC106601051	XM_014192952.1	hemoglobin subunit beta-like	protein coding		1.13935	1.59028	1.36481		HBE1	hemoglobin subunit epsilon 1
LOC106607372	LOC106607372	XM_014204291.1	hemoglobin subunit beta-like	protein coding		1.09862	1.63038	1.3645		HBB	hemoglobin subunit beta
LOC106565579	LOC106565579	XM_014132857.1	uncharacterized LOC106565579	protein coding		1.55943	1.15109	1.35526		NA	NA
LOC106578435	LOC106578435	XM_014157203.1	E3 ubiquitin-protein ligase TRIM58-like	protein coding		1.39517	1.30813	1.35165		ERMAP	erythroblast membrane associated protein (Scianna blood group)
LOC106595269	LOC106595269	XM_014186644.1	hemoglobin subunit alpha-4-like	protein coding		1.05332	1.64536	1.34934		HBA1	hemoglobin subunit alpha 1
LOC100195982	nar5	NM_001141011.1	Ecto-ADP-ribosyltransferase 5	protein coding		1.3629	1.32734	1.34512		ART5	ADP-ribosyltransferase 5
LOC106577782	LOC106577782	XM_014156123.1	uncharacterized LOC106577782	protein coding		1.54994	1.12201	1.33597		NA	NA
LOC106564846	LOC106564846	XM_014131306.1	proactivator polypeptide-like	protein coding		1.58998	1.08092	1.33545		PSAP	prosaposin
LOC106573183	LOC106573183	XM_014147942.1	pyrin-like	protein coding		1.33041	1.32286	1.32663		MEFV	MEFV innate immuity regulator, pyrin
LOC106607151	LOC106607151	XM_014203786.1	interferon-induced very large GTPase 1-like	protein coding		1.16853	1.48322	1.32587		URGCP	upregulator of cell proliferation
LOC100195999	cxl10	XM_014127947.1	C-X-C motif chemokine 10	protein coding		1.44393	1.20766	1.32579		CXCL10	C-X-C motif chemokine ligand 10
LOC106595942	LOC106595942	XM_014187283.1	granzyme-like protein 1	protein coding		1.10004	1.54813	1.32409		GZMK	granzyme K
LOC106584829	map2k1	XM_014170426.1	mitogen-activated protein kinase kinase 1	protein coding		1.62967	1.01359	1.32163		MAP2K1	mitogen-activated protein kinase kinase 1
LOC106570903	LOC106570903	XM_014143478.1	granzyme A-like	protein coding		1.52094	1.1156	1.31827		GZMA	granzyme A
LOC106586879	LOC106586879	XM_014174605.1	mast cell protease 1A-like	protein coding		1.43185	1.20467	1.31826		CTSG	cathepsin G
LOC106581689	LOC106581689	XM_014163919.1	sialoadhesin-like	protein coding		1.48308	1.14884	1.31596		SIGLEC1	sialic acid binding Ig like lectin 1
LOC106581089	LOC106581089	XM_014162803.1	uncharacterized LOC106581089	protein coding		1.57585	1.04944	1.31265		SON	SON DNA binding protein
LOC100195775	hce1	NM_001140804.1	High choriolytic enzyme 1	protein coding		1.49204	1.13106	1.31155		ASTL	astacin like metalloendopeptidase
LOC106584297	LOC106584297	XM_014169376.1	collagen alpha-6(VI) chain-like	protein coding		1.61139	1.00956	1.31047		COL6A6	collagen type VI alpha 6 chain
LOC106594777	LOC106594777	XM_014186163.1	hemoglobin subunit alpha-4-like	protein coding		1.0147	1.6031	1.3089		HBA1	hemoglobin subunit alpha 1
LOC106607840	LOC106607840	XM_014205257.1	uncharacterized LOC106607840	protein coding		1.49622	1.11504	1.30563		NA	NA
LOC106579322	LOC106579322	XM_014159140.1	uncharacterized LOC106579322	protein coding		1.36907	1.23653	1.3028		UMOD	uromodulin
LOC106597775	LOC106597775	XM_014188915.1	protein-glutamine gamma-glutamyltransferase 2-like	protein coding		1.15339	1.45185	1.30262		TGM2	transglutaminase 2
LOC106583714	LOC106583714	XM_014168240.1	protein-glutamine gamma-glutamyltransferase 2-like	protein coding		1.13321	1.47089	1.30205		TGM6	transglutaminase 6
LOC106579692	LOC106579692	XM_014159827.1	probable polyketide synthase 1	protein coding		1.35275	1.23416	1.29345		FASN	fatty acid synthase
LOC100136589	LOC100136589	NM_001123677.1	metallothionein A	protein coding		1.48684	1.09848	1.29266		NA	NA
LOC106607375	LOC106607375	XM_014204293.1	hemoglobin subunit alpha-4	protein coding		1.13093	1.4521	1.29152		HBA1	hemoglobin subunit alpha 1
LOC106577163	LOC106577163	XM_014154975.1	myelin and lymphocyte protein-like	protein coding		1.07729	1.49364	1.28547		MAL	mal, T cell differentiation protein
LOC100286404	klf2	NM_001146353.1	Krueppel-like factor 2	protein coding		1.18271	1.3557	1.2692		KLF2	Kruppel like factor 2
LOC106582240	LOC106582240	XM_014165110.1	interferon-induced guanylate-binding protein 1-like	protein coding		1.24938	1.26466	1.25702		GBP1	guanylate binding protein 1
LOC106574108	LOC106574108	XM_014149696.1	endonuclease domain-containing 1 protein-like	protein coding		1.30789	1.20495	1.25642		ENDOD1	endonuclease domain containing 1
LOC106583433	LOC106583433	XM_014167591.1	interferon-induced protein 44-like	protein coding		1.30894	1.19565	1.25229		IFI44	interferon induced protein 44
LOC106580712	LOC106580712	XM_014162043.1	neutrophil cytosol factor 2-like	protein coding		1.13545	1.36798	1.25172		NCF2	neutrophil cytosolic factor 2
LOC106583575	LOC106583575	XM_014167942.1	galanin receptor type 1-like	protein coding		1.21489	1.28758	1.25124		GALR1	galanin receptor 1
LOC106606767	LOC106606767	XM_014203125.1	uncharacterized LOC106606767	protein coding		1.03567	1.46082	1.24824		IGHM	immunoglobulin heavy constant mu
LOC106578249	LOC106578249	XM_014156906.1	B-cell receptor CD22-like	protein coding		1.48033	1.00381	1.24207		SIGLEC1	sialic acid binding Ig like lectin 1
LOC100195092	ier2	NM_001140121.1	immediate early response 2	protein coding		1.1461	1.31637	1.23123		IER2	immediate early response 2
LOC106586600	LOC106586600	XM_014174054.1	3 beta-hydroxysteroid dehydrogenase/Delta 5-->4-isomerase-like	protein coding		1.28309	1.16816	1.22563		HSD3B1	hydroxy-delta-5-steroid dehydrogenase, 3 beta- and steroid delta-isomerase 1
LOC106566508	LOC106566508	XM_014134598.1	extracellular matrix protein 2-like	protein coding		1.31364	1.12942	1.22153		ECM2	extracellular matrix protein 2
LOC106574553	LOC106574553	XM_014150523.1	2-oxoglutarate receptor 1-like	protein coding		1.04526	1.38995	1.2176		OXGR1	oxoglutarate receptor 1
LOC106588302	LOC106588302	XM_014177137.1	uncharacterized LOC106588302	protein coding		1.01603	1.41751	1.21677		IGKV6D-41	immunoglobulin kappa variable 6D-41 (non-functional)
LOC100196581	batf3	NM_001141610.1	basic leucine zipper transcription factor, ATF-like 3	protein coding		1.17881	1.24838	1.2136		BATF3	basic leucine zipper ATF-like transcription factor 3
LOC100196008	graa	NM_001141037.1	Granzyme A	protein coding		1.4108	1.01096	1.21088		GZMA	granzyme A
LOC106570980	LOC106570980	XM_014143595.1	high mobility group nucleosome-binding domain-containing protein 3-like	protein coding		1.36454	1.05661	1.21057		HMGN3	high mobility group nucleosomal binding domain 3
LOC100286697	cxb5	NM_001146638.1	Gap junction beta-5 protein	protein coding		1.33783	1.07475	1.20629		GJB5	gap junction protein beta 5
LOC106579606	LOC106579606	XM_014159681.1	polymeric immunoglobulin receptor-like	protein coding		1.39084	1.02156	1.2062		PIGR	polymeric immunoglobulin receptor
LOC106590650	LOC106590650	XM_014181789.1	mmediate early response gene 2 protein-like	protein coding		1.20227	1.20303	1.20265		IER2	immediate early response 2
LOC106585882	LOC106585882	XM_014172601.1	C-C motif chemokine 4-like	protein coding		1.28319	1.12192	1.20256		CCL4L1	C-C motif chemokine ligand 4 like 1
LOC106601915	LOC106601915	XM_014194350.1	suppressor of cytokine signaling 3-like	protein coding		1.00289	1.39706	1.19998		SOCS3	suppressor of cytokine signaling 3
LOC100195613	mb	NM_001140642.1	myoglobin	protein coding		1.31964	1.07726	1.19845		MB	myoglobin
LOC106578048	LOC106578048	XM_014156612.1	ras-related protein Rab-38-like	protein coding		1.19418	1.19469	1.19444		RAB38	RAB38, member RAS oncogene family
LOC106602902	LOC106602902	XM_014195888.1	E3 ubiquitin-protein ligase TRIM39-like	protein coding		1.33003	1.05328	1.19166		TRIM39	tripartite motif containing 39
LOC106609985	LOC106609985	XM_014209072.1	uncharacterized LOC106609985	protein coding		1.29465	1.08371	1.18918		NA	NA
LOC106564722	LOC106564722	XM_014131008.1	uncharacterized LOC106564722	protein coding		1.26052	1.11241	1.18647		NA	NA
LOC106612812	LOC106612812	XM_014214328.1	P2X purinoceptor 5-like	protein coding		1.24157	1.12742	1.1845		P2RX5	purinergic receptor P2X 5
LOC106584037	LOC106584037	XM_014168848.1	cAMP-specific 3',5'-cyclic phosphodiesterase 4B-like	protein coding		1.02385	1.34482	1.18434		PDE4B	phosphodiesterase 4B
LOC106560573	plvap	XM_014123581.1	plasmalemma vesicle associated protein	protein coding		1.35851	1.00994	1.18423		NA	NA
LOC106572191	LOC106572191	XM_014146135.1	angiopoietin-related protein 7-like	protein coding		1.33481	1.02707	1.18094		ANGPTL7	angiopoietin like 7
LOC106590498	LOC106590498	XM_014181586.1	SH2 domain-containing protein 1A-like	protein coding		1.0757	1.27193	1.17381		SH2D1A	SH2 domain containing 1A
LOC106588456	LOC106588456	XM_014177488.1	C3a anaphylatoxin chemotactic receptor-like	protein coding		1.31718	1.0218	1.16949		FPR1	formyl peptide receptor 1
LOC106609040	LOC106609040	XM_014207381.1	leucine-rich repeat protein soc-2 homolog	protein coding		1.03759	1.29753	1.16756		EPYC	epiphycan
LOC106609490	LOC106609490	XM_014208363.1	normal mucosa of esophagus-specific gene 1 protein-like	protein coding		1.07165	1.26086	1.16625		C15orf48	chromosome 15 open reading frame 48
LOC106599956	LOC106599956	XM_014191289.1	hemagglutinin/amebocyte aggregation factor-like	protein coding		1.19035	1.1356	1.16297		DPT	dermatopontin
LOC106561312	fjx1	XM_014125130.1	four-jointed box kinase 1	protein coding		1.02966	1.28628	1.15797		FJX1	four-jointed box kinase 1
LOC106599427	LOC106599427	XM_014190655.1	suppressor of cytokine signaling 1-like	protein coding		1.14709	1.1519	1.1495		SOCS1	suppressor of cytokine signaling 1
LOC100196106	nrt1	NM_001141135.1	NADP+--arginine ADP-ribosyltransferase 1	protein coding		1.05325	1.22877	1.14101		ART4	ADP-ribosyltransferase 4 (Dombrock blood group)
LOC106589080	LOC106589080	XM_014178757.1	gap junction beta-3 protein-like	protein coding		1.2292	1.0285	1.12885		GJB4	gap junction protein beta 4
LOC106560797	LOC106560797	XM_014124116.1	cathepsin L1-like	protein coding		1.13442	1.1054	1.11991		CTSV	cathepsin V
LOC106606429	LOC106606429	XM_014202622.1	suppressor of cytokine signaling 3-like	protein coding		1.04617	1.15347	1.09982		SOCS3	suppressor of cytokine signaling 3
LOC106591927	LOC106591927	XM_014183194.1	suppressor of cytokine signaling 1-like	protein coding		1.01639	1.18262	1.0995		SOCS1	suppressor of cytokine signaling 1
LOC106601034	LOC106601034	XM_014192902.1	complement C1q-like protein 2	protein coding		1.01156	1.17957	1.09556		C1QL2	complement C1q like 2
LOC106580552	LOC106580552	XM_014161738.1	bone morphogenetic protein 10-like	protein coding		1.02467	1.16141	1.09304		BMP10	bone morphogenetic protein 10
LOC106605611	LOC106605611	XM_014201445.1	uncharacterized LOC106605611	protein coding		1.1505	1.02446	1.08748		NA	NA
LOC106596088	LOC106596088	XM_014187410.1	suppressor of cytokine signaling 1-like	protein coding		1.07935	1.09268	1.08601		SOCS1	suppressor of cytokine signaling 1
LOC106585763	LOC106585763	XM_014172349.1	versican core protein-like	protein coding		1.02834	1.07879	1.05357		VCAN	versican
LOC106582199	LOC106582199	XM_014165038.1	interferon-induced guanylate-binding protein 1-like	protein coding		1.00856	1.08904	1.0488		GBP5	guanylate binding protein 5
LOC106583430	LOC106583430	XM_014167581.1	interferon-induced protein 44-like	protein coding		1.07362	1.01443	1.04402		IFI44	interferon induced protein 44
LOC106567225	LOC106567225	XM_014136259.1	sterile alpha motif domain-containing protein 10-like	protein coding		1.00029	1.07882	1.03956		SAMD10	sterile alpha motif domain containing 10
LOC106584549	LOC106584549	XM_014169971.1	receptor-type tyrosine-protein phosphatase zeta-like	protein coding		1.03328	1.03857	1.03592		PTPRZ1	protein tyrosine phosphatase receptor type Z1
LOC106564720	LOC106564720	XM_014131006.1	C-X-C motif chemokine 11-like	protein coding		1.06201	1.00704	1.03453		NA	NA
LOC100194884	cebpb	NM_001139913.1	CCAAT/enhancer binding protein (C/EBP), beta	protein coding		1.04168	1.01138	1.02653		CEBPB	CCAAT enhancer binding protein beta
LOC106570145	phyhd1	XM_014142181.1	phytanoyl-CoA dioxygenase domain containing 1	protein coding		1.03715	1.00099	1.01907		PHYHD1	phytanoyl-CoA dioxygenase domain containing 1
LOC106585770	LOC106585770	XM_014172366.1	transmembrane protein 161B-like	protein coding		-1.01034	-1.01732	-1.01383		TMEM161B	transmembrane protein 161B
LOC106597699	LOC106597699	XM_014188855.1	high-affinity choline transporter 1-like	protein coding		-1.00258	-1.03732	-1.01995		SLC5A7	solute carrier family 5 member 7
LOC106586420	LOC106586420	XM_014173654.1	sterol 26-hydroxylase, mitochondrial-like	protein coding		-1.02958	-1.02424	-1.02691		CYP27A1	cytochrome P450 family 27 subfamily A member 1
LOC106589658	LOC106589658	XM_014179900.1	actin, alpha skeletal muscle 2-like	protein coding		-1.03406	-1.01977	-1.02691		ACTA1	actin alpha 1, skeletal muscle
LOC106570539	LOC106570539	XM_014142978.1	DNA-binding protein SATB1-like	protein coding		-1.04545	-1.01527	-1.03036		SATB1	SATB homeobox 1
LOC106610505	LOC106610505	XM_014209888.1	von Willebrand factor A domain-containing protein 7-like	protein coding		-1.0287	-1.03637	-1.03253		VWA7	von Willebrand factor A domain containing 7
LOC106570645	epb41	XM_014143115.1	erythrocyte membrane protein band 4.1	protein coding		-1.06856	-1.00055	-1.03455		EPB41	erythrocyte membrane protein band 4.1
LOC106578496	LOC106578496	XM_014157359.1	retinal-specific ATP-binding cassette transporter-like	protein coding		-1.11238	-1.02741	-1.06989		ABCA4	ATP binding cassette subfamily A member 4
LOC106595371	LOC106595371	XM_014186740.1	oxysterol-binding protein-related protein 3-like	protein coding		-1.12828	-1.01169	-1.06999		OSBPL3	oxysterol binding protein like 3
LOC106595864	LOC106595864	XM_014187212.1	mucin-5AC-like	protein coding		-1.06015	-1.08579	-1.07297		MUC5AC	mucin 5AC, oligomeric mucus/gel-forming
LOC106604731	LOC106604731	XM_014199696.1	glycerophosphoinositol inositolphosphodiesterase GDPD2-like	protein coding		-1.06332	-1.09661	-1.07996		GDPD2	glycerophosphodiester phosphodiesterase domain containing 2
LOC106577139	LOC106577139	XM_014154903.1	protein ZNF365-like	protein coding		-1.09405	-1.07058	-1.08232		ZNF365	zinc finger protein 365
LOC106592807	LOC106592807	XM_014184140.1	high-affinity choline transporter 1-like	protein coding		-1.13811	-1.03106	-1.08458		SLC5A7	solute carrier family 5 member 7
LOC106560496	kank4	XM_014123459.1	KN motif and ankyrin repeat domains 4	protein coding		-1.13645	-1.05606	-1.09626		KANK4	KN motif and ankyrin repeat domains 4
LOC106581425	LOC106581425	XM_014163482.1	P2Y purinoceptor 3-like	protein coding		-1.10346	-1.10938	-1.10642		P2RY6	pyrimidinergic receptor P2Y6
LOC106589123	LOC106589123	XM_014178821.1	protein FAM91A1-like	protein coding		-1.16466	-1.04932	-1.10699		FAM91A1	family with sequence similarity 91 member A1
LOC106595069	LOC106595069	XM_014186440.1	mucin-5B-like	protein coding		-1.15176	-1.07934	-1.11555		MUC5B	mucin 5B, oligomeric mucus/gel-forming
LOC106610632	LOC106610632	XM_014210063.1	MAPK/MAK/MRK overlapping kinase-like	protein coding		-1.21621	-1.01926	-1.11774		MOK	MOK protein kinase
LOC106585953	LOC106585953	XM_014172706.1	WD repeat and FYVE domain-containing protein 3-like	protein coding		-1.11927	-1.1173	-1.11829		WDFY3	WD repeat and FYVE domain containing 3
LOC106592222	LOC106592222	XM_014183540.1	mucin-5B-like	protein coding		-1.14155	-1.09799	-1.11977		MUC5AC	mucin 5AC, oligomeric mucus/gel-forming
LOC106575088	LOC106575088	XM_014151268.1	parathyroid hormone 2 receptor-like	protein coding		-1.12268	-1.12443	-1.12355		PTH2R	parathyroid hormone 2 receptor
LOC106579309	LOC106579309	XM_014159119.1	tubulin polyglutamylase ttll6-like	protein coding		-1.20502	-1.04538	-1.1252		TTLL6	tubulin tyrosine ligase like 6
LOC106592223	LOC106592223	XM_014183541.1	kinesin-like protein KIF13A	protein coding		-1.23403	-1.01707	-1.12555		KIF13A	kinesin family member 13A
LOC106604355	LOC106604355	XM_014198909.1	vascular endothelial growth factor A-A-like	protein coding		-1.24357	-1.00949	-1.12653		VEGFA	vascular endothelial growth factor A
LOC106569718	LOC106569718	XM_014141289.1	piezo-type mechanosensitive ion channel component 2-like	protein coding		-1.15016	-1.10806	-1.12911		PIEZO2	piezo type mechanosensitive ion channel component 2
LOC106597382	LOC106597382	XM_014188581.1	protein Jumonji-like	protein coding		-1.2073	-1.08962	-1.14846		JARID2	jumonji and AT-rich interaction domain containing 2
LOC106570062	LOC106570062	XM_014142012.1	sperm acrosome membrane-associated protein 4-like	protein coding		-1.1608	-1.14223	-1.15151		NA	NA
LOC106576778	LOC106576778	XM_014154177.1	gamma-aminobutyric acid receptor subunit pi-like	protein coding		-1.13694	-1.18184	-1.15939		GABRP	gamma-aminobutyric acid type A receptor pi subunit
LOC100380588	tbb2a	NM_001173873.1	Tubulin beta-2A chain	protein coding		-1.30064	-1.02306	-1.16185		TUBB2A	tubulin beta 2A class IIa
LOC106589855	LOC106589855	XM_014180252.1	uncharacterized LOC106589855	protein coding		-1.13786	-1.18947	-1.16366		NA	NA
LOC106597358	LOC106597358	XM_014188557.1	mucin-2-like	protein coding		-1.08701	-1.24511	-1.16606		MUC5AC	mucin 5AC, oligomeric mucus/gel-forming
LOC106573666	LOC106573666	XM_014148932.1	carbohydrate sulfotransferase 6-like	protein coding		-1.21487	-1.12134	-1.16811		CHST6	carbohydrate sulfotransferase 6
LOC106599092	LOC106599092	XM_014190155.1	rab effector MyRIP-like	protein coding		-1.31868	-1.02371	-1.17119		MYRIP	myosin VIIA and Rab interacting protein
LOC106598936	LOC106598936	XM_014189964.1	mucin-2-like	protein coding		-1.21214	-1.13105	-1.1716		MUC5B	mucin 5B, oligomeric mucus/gel-forming
LOC106566179	sp7	XM_014134053.1	Sp7 transcription factor	protein coding		-1.20158	-1.14495	-1.17327		SP7	Sp7 transcription factor
LOC106597518	LOC106597518	XM_014188697.1	mucin-2-like	protein coding		-1.21717	-1.13783	-1.1775		MUC5AC	mucin 5AC, oligomeric mucus/gel-forming
LOC106605377	LOC106605377	XM_014200922.1	neural-cadherin-like	protein coding		-1.3135	-1.05994	-1.18672		FAT1	FAT atypical cadherin 1
LOC106604592	adad1	XM_014199379.1	adenosine deaminase domain containing 1	protein coding		-1.34377	-1.04607	-1.19492		ADAD1	adenosine deaminase domain containing 1
LOC106610249	LOC106610249	XM_014209504.1	monocarboxylate transporter 4-like	protein coding		-1.05195	-1.34474	-1.19834		SLC16A3	solute carrier family 16 member 3
LOC106611739	LOC106611739	XM_014212262.1	phosphatidylinositol 3,4,5-trisphosphate 5-phosphatase 2B-like	protein coding		-1.38025	-1.02081	-1.20053		INPPL1	inositol polyphosphate phosphatase like 1
LOC106569122	LOC106569122	XM_014140114.1	suppression of tumorigenicity 18 protein-like	protein coding		-1.32578	-1.0797	-1.20274		ST18	ST18 C2H2C-type zinc finger transcription factor
LOC106593294	LOC106593294	XM_014184632.1	mucin-5B-like	protein coding		-1.23672	-1.17444	-1.20558		MUC5B	mucin 5B, oligomeric mucus/gel-forming
LOC106584850	LOC106584850	XM_014170455.1	dnaJ homolog subfamily A member 4-like	protein coding		-1.32597	-1.0958	-1.21088		DNAJA4	DnaJ heat shock protein family (Hsp40) member A4
LOC106586232	LOC106586232	XM_014173317.1	nesprin-2-like	protein coding		-1.05331	-1.37059	-1.21195		SYNE1	spectrin repeat containing nuclear envelope protein 1
LOC106577912	LOC106577912	XM_014156364.1	tudor domain-containing protein 7B-like	protein coding		-1.33038	-1.13669	-1.23353		TDRD7	tudor domain containing 7
LOC106568016	LOC106568016	XM_014138005.1	histone-lysine N-methyltransferase, H3 lysine-36 and H4 lysine-20 specific-like	protein coding		-1.48028	-1.0053	-1.24279		NSD1	nuclear receptor binding SET domain protein 1
LOC106604542	LOC106604542	XM_014199280.1	fibroblast growth factor-binding protein 1-like	protein coding		-1.27813	-1.22683	-1.25248		FGFBP1	fibroblast growth factor binding protein 1
LOC106600566	LOC106600566	XM_014192023.1	uncharacterized LOC106600566	protein coding		-1.24368	-1.28575	-1.26472		NA	NA
LOC106602145	LOC106602145	XM_014194615.1	high-affinity choline transporter 1-like	protein coding		-1.3046	-1.24868	-1.27664		SLC5A7	solute carrier family 5 member 7
LOC106609375	LOC106609375	XM_014208151.1	thioredoxin reductase 1, cytoplasmic-like	protein coding		-1.55641	-1.01671	-1.28656		TXNRD1	thioredoxin reductase 1
LOC106583790	slc6a1	XM_014168363.1	solute carrier family 6 member 1	protein coding		-1.41424	-1.16133	-1.28778		SLC6A1	solute carrier family 6 member 1
LOC106607819	LOC106607819	XM_014205197.1	gap junction epsilon-1 protein-like	protein coding		-1.50548	-1.0761	-1.29079		GJE1	gap junction protein epsilon 1
LOC106612366	LOC106612366	XM_014213438.1	coagulation factor IX-like	protein coding		-1.52351	-1.07098	-1.29725		F10	coagulation factor X
LOC106580611	LOC106580611	XM_014161854.1	neural-cadherin-like	protein coding		-1.5038	-1.09401	-1.29891		FAT1	FAT atypical cadherin 1
LOC106574125	ankub1	XM_014149742.1	ankyrin repeat and ubiquitin domain containing 1	protein coding		-1.44235	-1.15915	-1.30075		ANKUB1	ankyrin repeat and ubiquitin domain containing 1
LOC106607170	LOC106607170	XM_014203826.1	uncharacterized LOC106607170	protein coding		-1.49103	-1.16793	-1.32948		CBX7	chromobox 7
LOC106597354	LOC106597354	XM_014188551.1	mucin-2-like	protein coding		-1.40447	-1.27006	-1.33727		MUC5AC	mucin 5AC, oligomeric mucus/gel-forming
LOC106608908	LOC106608908	XM_014207119.1	kelch-like protein 33	protein coding		-1.48792	-1.19347	-1.3407		KLHL33	kelch like family member 33
LOC106573975	slc5a5	XM_014149454.1	solute carrier family 5 member 5	protein coding		-1.68841	-1.00015	-1.34428		SLC5A5	solute carrier family 5 member 5
LOC106594674	LOC106594674	XM_014186070.1	calmodulin-regulated spectrin-associated protein 3-like	protein coding		-1.60392	-1.09572	-1.34982		CAMSAP3	calmodulin regulated spectrin associated protein family member 3
LOC106565648	LOC106565648	XM_014132980.1	transmembrane protein 88B-like	protein coding		-1.24206	-1.46055	-1.3513		NA	NA
LOC106593248	LOC106593248	XM_014184591.1	glutenin, high molecular weight subunit PW212-like	protein coding		-1.74347	-1.0028	-1.37313		NA	NA
LOC106595905	LOC106595905	XM_014187246.1	FYVE, RhoGEF and PH domain-containing protein 1-like	protein coding		-1.51605	-1.23712	-1.37659		FGD1	FYVE, RhoGEF and PH domain containing 1
LOC106593043	LOC106593043	XM_014184386.1	protein asteroid homolog 1-like	protein coding		-1.1823	-1.57739	-1.37985		ASTE1	asteroid homolog 1
LOC106597407	LOC106597407	XM_014188601.1	mucin-2-like	protein coding		-1.27106	-1.50278	-1.38692		MUC5AC	mucin 5AC, oligomeric mucus/gel-forming
LOC106578743	LOC106578743	XM_014157881.1	uncharacterized LOC106578743	protein coding		-1.40614	-1.37354	-1.38984		NA	NA
LOC106612628	LOC106612628	XM_014213970.1	membrane frizzled-related protein-like	protein coding		-1.58291	-1.23527	-1.40909		MFRP	membrane frizzled-related protein
LOC106570851	LOC106570851	XM_014143422.1	protein unc-13 homolog B-like	protein coding		-1.63177	-1.1949	-1.41334		UNC13B	unc-13 homolog B
LOC106597903	LOC106597903	XM_014189016.1	mucin-5AC-like	protein coding		-1.47965	-1.34918	-1.41442		MUC5AC	mucin 5AC, oligomeric mucus/gel-forming
LOC106593461	LOC106593461	XM_014184795.1	N-acetyllactosaminide beta-1,3-N-acetylglucosaminyltransferase 2-like	protein coding		-1.56724	-1.30558	-1.43641		B3GNT2	UDP-GlcNAc:betaGal beta-1,3-N-acetylglucosaminyltransferase 2
LOC106592150	LOC106592150	XM_014183461.1	mucin-5B-like	protein coding		-1.42333	-1.45208	-1.43771		MUC5B	mucin 5B, oligomeric mucus/gel-forming
LOC106593193	LOC106593193	XM_014184527.1	high affinity choline transporter 1-like	protein coding		-1.42613	-1.49137	-1.45875		SLC5A7	solute carrier family 5 member 7
LOC106580065	LOC106580065	XM_014160675.1	retinal dehydrogenase 1-like	protein coding		-1.63657	-1.28489	-1.46073		ALDH1A2	aldehyde dehydrogenase 1 family member A2
LOC106570180	LOC106570180	XM_014142219.1	extracellular matrix protein 1-like	protein coding		-1.45124	-1.48748	-1.46936		ECM1	extracellular matrix protein 1
LOC106560589	LOC106560589	XM_014123621.1	histidine-rich glycoprotein-like	protein coding		-1.60128	-1.39607	-1.49868		FETUB	fetuin B
LOC106609213	LOC106609213	XM_014207740.1	uncharacterized LOC106609213	protein coding		-1.2388	-1.76591	-1.50235		SUSD3	sushi domain containing 3
LOC106603248	LOC106603248	XM_014196626.1	protocadherin-10-like	protein coding		-1.59443	-1.43275	-1.51359		PCDH10	protocadherin 10
LOC106566792	LOC106566792	XM_014135182.1	protein bassoon-like	protein coding		-1.45472	-1.67348	-1.5641		BSN	bassoon presynaptic cytomatrix protein
LOC106576863	LOC106576863	XM_014154360.1	mitogen-activated protein kinase 8-like	protein coding		-1.58841	-1.54587	-1.56714		MAPK8	mitogen-activated protein kinase 8
LOC106584331	LOC106584331	XM_014169503.1	ELAV-like protein 4	protein coding		-1.54531	-1.6199	-1.58261		ELAVL4	ELAV like RNA binding protein 4
LOC106579993	LOC106579993	XM_014160514.1	voltage-dependent N-type calcium channel subunit alpha-1B-like	protein coding		-1.75695	-1.43811	-1.59753		CACNA1B	calcium voltage-gated channel subunit alpha1 B
LOC106585332	LOC106585332	XM_014171423.1	tumor necrosis factor ligand superfamily member 15-like	protein coding		-1.55477	-1.6492	-1.60198		TNFSF14	TNF superfamily member 14
LOC100194577	ldb3	NM_001139663.1	LIM domain binding 3	protein coding		-1.70768	-1.58191	-1.64479		LDB3	LIM domain binding 3
LOC106613063	LOC106613063	XM_014214947.1	chloride channel protein 2-like	protein coding		-2.09715	-1.22136	-1.65925		CLCN2	chloride voltage-gated channel 2
LOC106596831	LOC106596831	XM_014188090.1	intestinal mucin-like protein	protein coding		-1.2273	-2.09322	-1.66026		MUC2	mucin 2, oligomeric mucus/gel-forming
LOC106610731	LOC106610731	XM_014210245.1	protein GREB1-like	protein coding		-2.09792	-1.22535	-1.66164		GREB1	growth regulating estrogen receptor binding 1
LOC106585654	LOC106585654	XM_014172085.1	galactosylceramide sulfotransferase-like	protein coding		-2.01285	-1.31723	-1.66504		GAL3ST1	galactose-3-O-sulfotransferase 1
LOC106591145	LOC106591145	XM_014182333.1	intestinal mucin-like protein	protein coding		-1.28262	-2.0492	-1.66591		MUC2	mucin 2, oligomeric mucus/gel-forming
LOC106581149	LOC106581149	XR_001323020.1	protein turtle homolog B-like	protein coding		-2.00617	-1.34468	-1.67542		IGSF9B	immunoglobulin superfamily member 9B
LOC106589857	LOC106589857	XM_014180257.1	caskin-2-like	protein coding		-1.93354	-1.49147	-1.71251		CASKIN2	CASK interacting protein 2
LOC106575301	LOC106575301	XM_014151743.1	sodium channel protein type 2 subunit alpha-like	protein coding		-1.61354	-1.84794	-1.73074		SCN2A	sodium voltage-gated channel alpha subunit 2
LOC106565465	LOC106565465	XM_014132676.1	protein lifeguard 2-like	protein coding		-2.0408	-1.43657	-1.73868		FAIM2	Fas apoptotic inhibitory molecule 2
LOC106608237	LOC106608237	XM_014206074.1	isthmin-2-like	protein coding		-1.98065	-1.55246	-1.76655		ISM2	isthmin 2
LOC106613213	LOC106613213	XM_014215253.1	cholinesterase-like	protein coding		-2.43843	-1.10567	-1.77205		BCHE	butyrylcholinesterase
LOC106606842	LOC106606842	XM_014203225.1	acid-sensing ion channel 2	protein coding		-1.48574	-2.05924	-1.77249		ASIC2	acid sensing ion channel subunit 2
LOC106602652	LOC106602652	XM_014195406.1	mucin-5AC-like	protein coding		-1.8308	-1.72084	-1.77582		NA	NA
LOC106575327	LOC106575327	XM_014151807.1	LON peptidase N-terminal domain and RING finger protein 2-like	protein coding		-1.83661	-1.72119	-1.7789		LONRF2	LON peptidase N-terminal domain and ring finger 2
LOC106583889	LOC106583889	XM_014168515.1	heme-binding protein 2-like	protein coding		-2.0624	-1.51193	-1.78717		HEBP2	heme binding protein 2
LOC106580807	LOC106580807	XM_014162265.1	semaphorin-7A-like	protein coding		-2.02834	-1.70943	-1.86889		SEMA7A	semaphorin 7A (John Milton Hagen blood group)
LOC106609152	LOC106609152	XM_014207634.1	arg8-vasotocin receptor-like	protein coding		-2.4169	-1.40857	-1.91273		AVPR1A	arginine vasopressin receptor 1A
LOC106581822	gpd2	XM_014164200.1	glycerol-3-phosphate dehydrogenase 2	protein coding		-2.19668	-1.70889	-1.95278		GPD2	glycerol-3-phosphate dehydrogenase 2
LOC106581781	LOC106581781	XM_014164075.1	collagen alpha-1(XXVIII) chain-like	protein coding		-1.91536	-2.03973	-1.97755		COL28A1	collagen type XXVIII alpha 1 chain
LOC106561975	LOC106561975	XM_014126476.1	cathepsin L1-like	protein coding		-2.56293	-1.40639	-1.98466		CTSV	cathepsin V
LOC106609915	LOC106609915	XM_014208958.1	sialic acid synthase-like	protein coding		-2.90116	-1.18457	-2.04286		NANS	N-acetylneuraminate synthase
LOC106594767	LOC106594767	XM_014186155.1	sialic acid synthase-like	protein coding		-2.97415	-1.28985	-2.132		NANS	N-acetylneuraminate synthase
LOC106562772	LOC106562772	XM_014127771.1	neuronal acetylcholine receptor subunit alpha-7-like	protein coding		-2.76532	-1.53004	-2.14768		CHRNA7	cholinergic receptor nicotinic alpha 7 subunit
LOC106598636	LOC106598636	XM_014189659.1	uncharacterized LOC106598636	protein coding		-1.84265	-2.49538	-2.16902		NA	NA
LOC106609889	LOC106609889	XM_014208923.1	sialic acid synthase-like	protein coding		-3.0057	-1.33665	-2.17117		NANS	N-acetylneuraminate synthase
LOC106569855	LOC106569855	XM_014141536.1	cell wall protein DAN4-like	protein coding		-1.99684	-2.46441	-2.23063		NA	NA
LOC106566856	LOC106566856	XM_014135351.1	succinate dehydrogenase [ubiquinone] iron-sulfur subunit, mitochondrial-like	protein coding		-2.28787	-2.32159	-2.30473		SDHB	succinate dehydrogenase complex iron sulfur subunit B
LOC106603364	LOC106603364	XM_014196939.1	sodium channel subunit beta-4-like	protein coding		-2.96477	-1.7377	-2.35124		SCN4B	sodium voltage-gated channel beta subunit 4
LOC106594819	LOC106594819	XM_014186204.1	corticosteroid 11-beta-dehydrogenase isozyme 2-like	protein coding		-2.6145	-2.1501	-2.3823		HSD11B2	hydroxysteroid 11-beta dehydrogenase 2
LOC100194860	gbrd	NM_001139889.1	Gamma-aminobutyric acid receptor subunit delta	protein coding		-2.91233	-1.88164	-2.39698		GABRD	gamma-aminobutyric acid type A receptor delta subunit
LOC106607156	LOC106607156	XM_014203794.1	heat-stable enterotoxin receptor-like	protein coding		-2.90549	-1.90534	-2.40542		GUCY2C	guanylate cyclase 2C
LOC106570133	LOC106570133	XM_014142171.1	mucin-5AC-like	protein coding		-2.26997	-2.58494	-2.42745		NA	NA
LOC106597204	LOC106597204	XM_014188425.1	pinopsin-like	protein coding		-2.89899	-2.10916	-2.50407		OPN3	opsin 3
LOC106585409	LOC106585409	XM_014171569.1	spermatid perinuclear RNA-binding protein-like	protein coding		-2.81519	-2.41467	-2.61493		STRBP	spermatid perinuclear RNA binding protein
LOC106570132	LOC106570132	XM_014142169.1	mucin-5AC-like	protein coding		-2.39402	-2.99199	-2.693		NA	NA
LOC106609931	LOC106609931	XM_014208969.1	GATA zinc finger domain-containing protein 14-like	protein coding		-3.35512	-2.32201	-2.83857		NA	NA
LOC106596671	LOC106596671	XM_014187940.1	protein APCDD1-like	protein coding		-3.08567	-2.63789	-2.86178		APCDD1	APC down-regulated 1
LOC106586762	LOC106586762	XM_014174368.1	growth hormone-regulated TBC protein 1-A-like	protein coding		-3.39409	-2.47632	-2.9352		GRTP1	growth hormone regulated TBC protein 1
LOC106592077	LOC106592077	XM_014183383.1	UPF0392 protein F13G3.3-like	protein coding		-3.17818	-2.72377	-2.95097		NA	NA
LOC106606833	LOC106606833	XM_014203242.1	uncharacterized LOC106606833	protein coding		-3.38589	-2.73374	-3.05982		MSLNL	mesothelin like
LOC106606422	LOC106606422	XM_014202639.1	uncharacterized LOC106606422	protein coding		-3.36732	-2.77922	-3.07327		NA	NA
LOC106597721	LOC106597721	XM_014188872.1	uncharacterized LOC106597721	protein coding		-3.53788	-2.88075	-3.20931		NA	NA
LOC106570884	LOC106570884	XM_014143450.1	perforin-1-like	protein coding		-3.08437	-3.96126	-3.52282		PRF1	perforin 1
LOC106593521	LOC106593521	XM_014184863.1	uncharacterized LOC106593521	protein coding		-3.825	-3.30301	-3.56401		NA	NA
LOC106601685	LOC106601685	NA	Ig heavy chain V region-like	Immunoglobulin gene segments		3.62719	2.25745	2.94232		NA	NA
LOC106597868	LOC106597868	NA	Ig heavy chain V region-like	Immunoglobulin gene segments		3.52482	2.15318	2.839		NA	NA
LOC106575436	LOC106575436	NA	Ig lambda chain V-III region SH-like	Immunoglobulin gene segments		1.87161	2.06159	1.9666		NA	NA
LOC106598291	LOC106598291	NA	Ig kappa chain V-II region RPMI 6410-like	Immunoglobulin gene segments		1.66287	1.96784	1.81535		NA	NA
LOC106609385	LOC106609385	NA	Ig kappa-b4 chain C region-like	Immunoglobulin gene segments		1.53584	2.07774	1.80679		NA	NA
LOC106575432	LOC106575432	NA	Ig lambda-1 chain C region-like	Immunoglobulin gene segments		1.39552	2.16183	1.77868		NA	NA
LOC106606782	LOC106606782	NA	Ig heavy chain V-I region HG3-like	Immunoglobulin gene segments		1.67338	1.63286	1.65312		NA	NA
LOC106609548	LOC106609548	NA	Ig kappa chain V-III region MOPC 321-like	Immunoglobulin gene segments		1.54167	1.69842	1.62004		NA	NA
LOC106609589	LOC106609589	NA	Ig kappa chain V region K29-213-like	Immunoglobulin gene segments		1.56822	1.63823	1.60323		NA	NA
LOC106597302	LOC106597302	NA	Ig kappa chain V-IV region JI-like	Immunoglobulin gene segments		1.2744	1.90152	1.58796		NA	NA
LOC106574478	LOC106574478	NA	Ig kappa chain V-III region MOPC 63-like	Immunoglobulin gene segments		1.42675	1.74733	1.58704		NA	NA
LOC106609427	LOC106609427	NA	Ig kappa chain V-III region MOPC 63-like	Immunoglobulin gene segments		1.35914	1.79153	1.57534		NA	NA
LOC106597391	LOC106597391	NA	Ig kappa-b4 chain C region-like	Immunoglobulin gene segments		1.26462	1.86336	1.56399		NA	NA
LOC106597715	LOC106597715	NA	Ig kappa chain V-III region NG9-like	Immunoglobulin gene segments		1.10171	2.00734	1.55453		NA	NA
LOC106597249	LOC106597249	NA	Ig kappa-b4 chain C region-like	Immunoglobulin gene segments		1.2483	1.85495	1.55162		NA	NA
LOC106597757	LOC106597757	NA	Ig kappa chain V-III region NG9-like	Immunoglobulin gene segments		1.11996	1.97566	1.54781		NA	NA
LOC106609425	LOC106609425	NA	Ig kappa chain V-IV region B17-like	Immunoglobulin gene segments		1.53817	1.55653	1.54735		NA	NA
LOC106564408	LOC106564408	NA	Ig kappa chain V-III region NG9-like	Immunoglobulin gene segments		1.07818	1.89861	1.4884		NA	NA
LOC106576339	LOC106576339	NA	Ig mu chain C region-like	Immunoglobulin gene segments		1.40586	1.55042	1.47814		NA	NA
LOC106588257	LOC106588257	NA	Ig kappa chain V-II region MIL-like	Immunoglobulin gene segments		1.56914	1.34177	1.45546		NA	NA
LOC106609553	LOC106609553	NA	Ig kappa-b4 chain C region-like	Immunoglobulin gene segments		1.16796	1.66325	1.41561		NA	NA
LOC106601678	LOC106601678	NA	Ig mu chain C region membrane-bound form-like	Immunoglobulin gene segments		1.11141	1.68792	1.39967		NA	NA
LOC106598707	LOC106598707	NA	Ig kappa chain V region K29-213-like	Immunoglobulin gene segments		1.14047	1.65084	1.39566		NA	NA
LOC106609555	LOC106609555	NA	Ig kappa chain V region K29-213-like	Immunoglobulin gene segments		1.04703	1.69005	1.36854		NA	NA
LOC106575435	LOC106575435	NA	Ig kappa chain V-V region MOPC 21-like	Immunoglobulin gene segments		1.08539	1.61109	1.34824		NA	NA
LOC106576337	LOC106576337	NA	Ig kappa-b4 chain C region-like	Immunoglobulin gene segments		1.09269	1.60014	1.34641		NA	NA
LOC106574583	LOC106574583	NA	Ig kappa chain V-III region MOPC 63-like	Immunoglobulin gene segments		1.13972	1.49854	1.31913		NA	NA
LOC106609426	LOC106609426	NA	Ig kappa chain V-III region MOPC 321-like	Immunoglobulin gene segments		1.00636	1.61198	1.30917		NA	NA
LOC106564407	LOC106564407	NA	Ig kappa chain V-IV region JI-like	Immunoglobulin gene segments		1.03286	1.52926	1.28106		NA	NA
LOC106609541	LOC106609541	NA	Ig kappa-b4 chain C region-like	Immunoglobulin gene segments		1.21053	1.30601	1.25827		NA	NA
LOC106597727	LOC106597727	NA	Ig kappa-b4 chain C region-like	Immunoglobulin gene segments		1.02826	1.46872	1.24849		NA	NA
LOC106597714	LOC106597714	NA	Ig kappa chain V-IV region JI-like	Immunoglobulin gene segments		1.00811	1.44331	1.22571		NA	NA
LOC106575428	LOC106575428	NA	Ig kappa chain V region K16-167-like	Immunoglobulin gene segments		1.05733	1.23665	1.14699		NA	NA
LOC106576389	LOC106576389	NA	Ig kappa-b4 chain C region-like	Immunoglobulin gene segments		1.04143	1.24218	1.14181		NA	NA
LOC106588304	LOC106588304	NA	Ig kappa chain V region Mem5-like	Immunoglobulin gene segments		1.04422	1.19933	1.12177		NA	NA
LOC106590728	LOC106590728	NA	tetraspanin-8 pseudogene	pseudo		3.83183	3.71666	3.77425		NA	NA
LOC106561636	LOC106561636	NA	ladderlectin-like, pseudo	pseudo		3.37617	3.42887	3.40252		NA	NA
LOC106593829	LOC106593829	NA	low choriolytic enzyme-like	pseudo		2.86886	2.26318	2.56602		NA	NA
LOC106595541	LOC106595541	NA	high choriolytic enzyme 1-like	pseudo		2.71922	2.1657	2.44246		NA	NA
LOC106575633	LOC106575633	NA	keratin, type I cytoskeletal 18-like	pseudo		1.56684	1.90727	1.73705		NA	NA
LOC106601079	LOC106601079	NA	hemoglobin subunit beta-4-like	pseudo		1.4007	1.73336	1.56703		NA	NA
LOC106599916	LOC106599916	NA	Ig lambda-2 chain C region-like	pseudo		1.23795	1.74958	1.49377		NA	NA
LOC106607345	LOC106607345	NA	uncharacterized LOC106607345	pseudo		1.73964	1.19495	1.46729		NA	NA
LOC106609554	LOC106609554	XR_001329712.1	Ig kappa-b4 chain C region-like	pseudo		1.07821	1.77629	1.42725		IGKC	immunoglobulin kappa constant
LOC106594704	LOC106594704	NA	caspase-14-like	pseudo		1.44362	1.25544	1.34953		NA	NA
LOC106608842	LOC106608842	NA	uncharacterized LOC106608842	pseudo		1.30638	1.23131	1.26884		NA	NA
LOC106610439	LOC106610439	NA	GTPase IMAP family member 4-like	pseudo		1.21339	1.29691	1.25515		NA	NA
LOC106586079	LOC106586079	NA	bile salt export pump-like	pseudo		-1.44553	-1.6314	-1.53847		NA	NA
LOC106565075	LOC106565075	NA	nuclear factor of activated T-cells, cytoplasmic 2-like	pseudo		-1.85258	-1.51545	-1.68402		NA	NA
LOC106591456	LOC106591456	NA	uncharacterized LOC106591456	pseudo		-2.99862	-2.76826	-2.88344		NA	NA
LOC106598099	LOC106598099	XR_001327086.1	uncharacterized LOC106598099	Non-coding RNA		4.88808	4.87862	4.88335		NA	NA
LOC106598396	LOC106598396	XR_001327174.1	uncharacterized LOC106598396	Non-coding RNA		4.30634	4.69259	4.49947		NA	NA
LOC106600208	LOC106600208	XR_001327731.1	uncharacterized LOC106600208	Non-coding RNA		4.36351	4.42694	4.39523		NA	NA
LOC106564983	LOC106564983	XR_001319573.1	uncharacterized LOC106564983	Non-coding RNA		4.05607	4.25323	4.15465		NA	NA
LOC106564982	LOC106564982	XR_001319572.1	uncharacterized LOC106564982	Non-coding RNA		3.83523	3.91969	3.87746		NA	NA
LOC106600288	LOC106600288	XR_001327766.1	uncharacterized LOC106600288	Non-coding RNA		3.82653	3.8784	3.85246		NA	NA
LOC106599968	LOC106599968	XR_001327640.1	uncharacterized LOC106599968	Non-coding RNA		3.77074	3.88992	3.83033		NA	NA
LOC106564984	LOC106564984	XR_001319574.1	uncharacterized LOC106564984	Non-coding RNA		3.74698	3.88483	3.81591		NA	NA
LOC106564985	LOC106564985	XR_001319575.1	uncharacterized LOC106564985	Non-coding RNA		3.72202	3.85923	3.79063		NA	NA
LOC106597696	LOC106597696	XR_001326983.1	uncharacterized LOC106597696	Non-coding RNA		3.70313	3.78673	3.74493		NA	NA
LOC106588495	LOC106588495	XR_001324660.1	uncharacterized LOC106588495	Non-coding RNA		3.55966	3.49821	3.52894		NA	NA
LOC106588483	LOC106588483	XR_001324659.1	uncharacterized LOC106588483	Non-coding RNA		3.36394	3.34868	3.35631		NA	NA
LOC106587127	LOC106587127	XR_001324371.1	uncharacterized LOC106587127	Non-coding RNA		2.92597	2.59928	2.76263		ASTL	astacin like metalloendopeptidase
LOC106582517	LOC106582517	XR_001323326.1	uncharacterized LOC106582517	Non-coding RNA		3.5227	1.6338	2.57825		NA	NA
LOC106596585	LOC106596585	XR_001326716.1	uncharacterized LOC106596585	Non-coding RNA		2.33393	1.92896	2.13144		NA	NA
LOC106576485	LOC106576485	XR_001321949.1	uncharacterized LOC106576485	Non-coding RNA		1.51719	2.53626	2.02672		C1QL2	complement C1q like 2
LOC106596536	LOC106596536	XR_001326702.1	uncharacterized LOC106596536	Non-coding RNA		2.10115	1.83825	1.9697		CLEC4C	C-type lectin domain family 4 member C
LOC106563598	LOC106563598	XR_001319285.1	uncharacterized LOC106563598	Non-coding RNA		2.02456	1.76703	1.8958		NA	NA
LOC106596025	LOC106596025	XR_001326546.1	uncharacterized LOC106596025	Non-coding RNA		1.96141	1.70058	1.831		NA	NA
LOC106596606	LOC106596606	XR_001326721.1	uncharacterized LOC106596606	Non-coding RNA		1.96892	1.68032	1.82462		CLEC4C	C-type lectin domain family 4 member C
LOC106596584	LOC106596584	XR_001326715.1	uncharacterized LOC106596584	Non-coding RNA		1.94103	1.68697	1.814		CLEC4C	C-type lectin domain family 4 member C
LOC106594709	LOC106594709	XR_001326186.1	uncharacterized LOC106594709	Non-coding RNA		1.96062	1.66546	1.81304		CLEC4C	C-type lectin domain family 4 member C
LOC106590985	LOC106590985	XR_001325151.1	uncharacterized LOC106590985	Non-coding RNA		1.92584	1.67707	1.80145		CLEC4C	C-type lectin domain family 4 member C
LOC106597362	LOC106597362	XR_001326921.1	uncharacterized LOC106597362	Non-coding RNA		1.8005	1.75986	1.78018		NA	NA
LOC106597530	LOC106597530	XR_001326956.1	uncharacterized LOC106597530	Non-coding RNA		1.83567	1.69995	1.76781		NA	NA
LOC106596024	LOC106596024	XR_001326545.1	uncharacterized LOC106596024	Non-coding RNA		1.89629	1.59865	1.74747		CLEC4C	C-type lectin domain family 4 member C
LOC106597780	LOC106597780	XR_001326999.1	uncharacterized LOC106597780	Non-coding RNA		1.75129	1.72361	1.73745		NA	NA
LOC106596754	LOC106596754	XR_001326756.1	uncharacterized LOC106596754	Non-coding RNA		1.80629	1.66819	1.73724		NA	NA
LOC106596623	LOC106596623	XR_001326723.1	uncharacterized LOC106596623	Non-coding RNA		1.86776	1.57858	1.72317		CLEC4C	C-type lectin domain family 4 member C
LOC106577874	LOC106577874	XR_001322211.1	uncharacterized LOC106577874	Non-coding RNA		1.99479	1.38007	1.68743		CXCL9	C-X-C motif chemokine ligand 9
LOC106602156	LOC106602156	XR_001328177.1	uncharacterized LOC106602156	Non-coding RNA		1.69768	1.5878	1.64274		CLEC4C	C-type lectin domain family 4 member C
LOC106595290	LOC106595290	XR_001326363.1	uncharacterized LOC106595290	Non-coding RNA		1.5428	1.61558	1.57919		CLEC4C	C-type lectin domain family 4 member C
LOC106611675	LOC106611675	XR_001330139.1	uncharacterized LOC106611675	Non-coding RNA		1.34538	1.58293	1.46416		NA	NA
LOC106606797	LOC106606797	XR_001329125.1	uncharacterized LOC106606797	Non-coding RNA		1.1579	1.71595	1.43692		NA	NA
LOC106597776	LOC106597776	XR_001326998.1	uncharacterized LOC106597776	Non-coding RNA		1.36752	1.43531	1.40141		TGM2	transglutaminase 2
LOC106595459	LOC106595459	XR_001326395.1	uncharacterized LOC106595459	Non-coding RNA		1.35888	1.41293	1.38591		CLEC4C	C-type lectin domain family 4 member C
LOC106591057	LOC106591057	XR_001325180.1	uncharacterized LOC106591057	Non-coding RNA		1.69148	1.01261	1.35204		LGALS4	galectin 4
LOC106576386	LOC106576386	XR_001321934.1	uncharacterized LOC106576386	Non-coding RNA		1.15961	1.49775	1.32868		IGLL5	immunoglobulin lambda like polypeptide 5
LOC106577212	LOC106577212	XR_001322079.1	uncharacterized LOC106577212	Non-coding RNA		1.45682	1.17964	1.31823		TRMT2B	tRNA methyltransferase 2 homolog B
LOC106608845	LOC106608845	XR_001329595.1	uncharacterized LOC106608845	Non-coding RNA		1.30828	1.29681	1.30255		UBB	ubiquitin B
LOC106581246	LOC106581246	XR_001323052.1	uncharacterized LOC106581246	Non-coding RNA		1.48543	1.10623	1.29583		NA	NA
LOC106574712	LOC106574712	XR_001321575.1	uncharacterized LOC106574712	Non-coding RNA		1.34268	1.14252	1.2426		TNIK	TRAF2 and NCK interacting kinase
LOC106583595	LOC106583595	XR_001323566.1	uncharacterized LOC106583595	Non-coding RNA		1.29099	1.15356	1.22227		NA	NA
LOC106588293	LOC106588293	XR_001324624.1	uncharacterized LOC106588293	Non-coding RNA		1.08812	1.29336	1.19074		NA	NA
LOC106610428	LOC106610428	XR_001329904.1	uncharacterized LOC106610428	Non-coding RNA		1.12459	1.04668	1.08563		CLEC4E	C-type lectin domain family 4 member E
LOC106582243	LOC106582243	XR_001323276.1	uncharacterized LOC106582243	Non-coding RNA		1.05398	1.09272	1.07335		GBP7	guanylate binding protein 7
LOC106598465	LOC106598465	XR_001327193.1	uncharacterized LOC106598465	Non-coding RNA		-1.04593	-1.0104	-1.02816		JARID2	jumonji and AT-rich interaction domain containing 2
LOC106602893	LOC106602893	XR_001328324.1	uncharacterized LOC106602893	Non-coding RNA		-1.22581	-1.10784	-1.16683		GNAS	GNAS complex locus
LOC106595693	LOC106595693	XR_001326442.1	uncharacterized LOC106595693	Non-coding RNA		-1.24487	-1.18003	-1.21245		NA	NA
LOC106591914	LOC106591914	XR_001325522.1	uncharacterized LOC106591914	Non-coding RNA		-1.30576	-1.21523	-1.2605		NA	NA
LOC106572804	LOC106572804	XR_001321192.1	uncharacterized LOC106572804	Non-coding RNA		-1.21486	-1.34797	-1.28141		NA	NA
LOC106586621	LOC106586621	XR_001324226.1	uncharacterized LOC106586621	Non-coding RNA		-1.77522	-1.0088	-1.39201		NA	NA
LOC106591470	LOC106591470	XR_001325348.1	uncharacterized LOC106591470	Non-coding RNA		-2.04086	-1.36585	-1.70335		NA	NA
LOC106607990	LOC106607990	XR_001329357.1	uncharacterized LOC106607990	Non-coding RNA		-1.57499	-1.84306	-1.70902		NA	NA
LOC106570853	LOC106570853	XR_001320786.1	uncharacterized LOC106570853	Non-coding RNA		-2.3172	-1.61985	-1.96852		NA	NA
LOC106599213	LOC106599213	XR_001327382.1	uncharacterized LOC106599213	Non-coding RNA		-2.20391	-2.7928	-2.49835		NA	NA
LOC106596194	LOC106596194	XR_001326619.1	uncharacterized LOC106596194	Non-coding RNA		-2.75551	-2.35241	-2.55396		NA	NA
LOC106569859	LOC106569859	XR_001320571.1	uncharacterized LOC106569859	Non-coding RNA		-2.1925	-3.43398	-2.81324		NA	NA
1 Log2 FC for sites A vs C comparison
2 Log2 FC for sites B vs C comparison
3 mean Log2 FC for A vs C and B vs C comparisons
