# Supplementary material for: Integration of Transcriptome, Gross Morphology and Histopathology in the Gill of Sea Farmed Atlantic Salmon (Salmo salar): Lessons From Multi-Site Sampling
Source: Front Genet. 2020 Jun 19;11:610. doi: 10.3389/fgene.2020.00610 (PMC7316992; doi:10.3389/fgene.2020.00610)
Supplement: Supplementary file 9 [file Table_7.XLSX]

## Sheet: Suppl Table 7
Supplementary Table 7. List of 311 protein-coding genes associated with gill disease in Atlantic salmon, mapped to 235 unique HGNC gene identifiers (BLASTX, E-value < 0.00001, top hit) to perform
Ingenuity Pathway Analysis (IPA). These genes are common for sites A vs C and B vs C comparisons at FDR < 0.01 and absolute Log2 FC > 1, with the common Log2 FC calculated as the average Log2 FC for
both sets of genes. The expression of salmon genes mapped to the same human ortholog was averaged to provide one expression value (mean Log2 FC) per HGNC gene identifier. In two cases with
the contrasting expression of salmon genes (PRF1 and CTSV), the mean Log2 FC was based on the expression of the salmon gene that was more abundant (higher CPM).
Atlantic salmon genes						Log2 FC				Human gene orthologs (HUGO Gene Nomenclature Committee)				Genes subjected to Ingenuity Pathway Analysis (IPA)
Gene ID	Gene symbol	Transcript ID	Gene description	Gene type		A vs C1	B vs C2	common3		HGNC gene symbol	HGNC gene name	Gene category		HGNC gene symbol	mean Log2 FC4
LOC106604507	LOC106604507	XM_014199172.1	ribonuclease-like 3	protein coding		4.61345	4.6122	4.61282		ANG	angiogenin	enzyme	.	ANG	4.58729
LOC106598253	LOC106598253	XM_014189304.1	ribonuclease-like 3	protein coding		4.59936	4.61584	4.6076		ANG	angiogenin		.
LOC100196060	ang1	NM_001141089.1	Angiogenin-1	protein coding		4.54203	4.54087	4.54145		ANG	angiogenin		.
													.
LOC100196525	ctrl	NM_001141554.1	chymotrypsin-like	protein coding		4.45276	3.96528	4.20902		CTRL	chymotrypsin like	peptidase	.	CTRL	4.20902
LOC106577309	LOC106577309	XM_014155258.1	glutathione peroxidase 6-like	protein coding		4.1656	3.69302	3.92931		GPX2	glutathione peroxidase 2	enzyme	.	GPX2	3.92931
LOC106561635	LOC106561635	XM_014125761.1	ladderlectin-like	protein coding		3.84434	3.82988	3.83711		REG1B	regenerating family member 1 beta	other	.	REG1B	3.83711
LOC106577833	LOC106577833	XM_014156195.1	interleukin-8-like	protein coding		3.36633	3.49087	3.4286		CXCL9	C-X-C motif chemokine ligand 9	cytokine	.	CXCL9	3.4286
													.
LOC106601490	LOC106601490	XM_014193713.1	RING finger protein 208-like	protein coding		4.38815	2.32691	3.35753		RNF152	ring finger protein 152	enzyme	.	RNF152	3.2897
LOC106601491	LOC106601491	XM_014193714.1	RING finger protein 186-like	protein coding		4.35306	2.0907	3.22188		RNF152	ring finger protein 152		.
													.
LOC106566533	LOC106566533	XM_014134632.1	complement C1q tumor necrosis factor-related protein 3-like	protein coding		2.83897	3.6262	3.23259		C1QTNF3	C1q and TNF related 3	other	.	C1QTNF3	3.1284
LOC106566537	LOC106566537	XM_014134640.1	complement C1q tumor necrosis factor-related protein 3-like	protein coding		2.82521	3.56654	3.19587		C1QTNF3	C1q and TNF related 3		.
LOC106566534	LOC106566534	XM_014134633.1	complement C1q tumor necrosis factor-related protein 3-like	protein coding		2.50268	3.41078	2.95673		C1QTNF3	C1q and TNF related 3		.
													.
LOC106567034	LOC106567034	XM_014135842.1	complement C1q-like protein 4	protein coding		3.50883	2.1798	2.84431		C1QL4	complement C1q like 4	other	.	C1QL4	2.84431
													.
LOC106573018	LOC106573018	XM_014147615.1	carboxypeptidase A1-like	protein coding		3.05181	2.65743	2.85462		CPA1	carboxypeptidase A1	peptidase	.	CPA1	2.6561
LOC106598577	LOC106598577	XM_014189609.1	carboxypeptidase A1-like	protein coding		3.04059	2.62247	2.83153		CPA1	carboxypeptidase A1		.
LOC100195857	cbpa1	NM_001140886.1	Carboxypeptidase A1	protein coding		2.85552	2.33933	2.59743		CPA1	carboxypeptidase A1		.
LOC106561558	LOC106561558	XM_014125655.1	carboxypeptidase A1-like	protein coding		2.36276	2.31886	2.34081		CPA1	carboxypeptidase A1		.
													.
LOC100136358	nos2	XM_014214975.1	nitric oxide synthase 2	protein coding		2.12582	2.71638	2.4211		NOS2	nitric oxide synthase 2	enzyme	.	NOS2	2.4211
LOC106594149	LOC106594149	XM_014185514.1	C-type lectin domain family 4 member E-like	protein coding		2.92948	1.90768	2.41858		CLEC4E	C-type lectin domain family 4 member E	other	.	CLEC4E	2.41858
													.
LOC106591222	LOC106591222	XM_014182433.1	zymogen granule membrane protein 16-like	protein coding		3.50361	2.14385	2.82373		ZG16	zymogen granule protein 16	other	.	ZG16	2.41076
LOC106562680	LOC106562680	XM_014127661.1	zymogen granule membrane protein 16-like	protein coding		3.33642	1.75915	2.54779		ZG16	zymogen granule protein 16		.
LOC106562681	LOC106562681	XM_014127663.1	zymogen granule membrane protein 16-like	protein coding		3.09764	1.68255	2.3901		ZG16	zymogen granule protein 16		.
LOC106584756	LOC106584756	XM_014170303.1	zymogen granule membrane protein 16-like	protein coding		2.55972	1.20315	1.88143		ZG16	zymogen granule protein 16		.
													.
LOC106567571	LOC106567571	XM_014137044.1	H-2 class II histocompatibility antigen, A-K alpha chain-like	protein coding		3.04005	1.71075	2.3754		HLA-DPA1	major histocompatibility complex, class II, DP alpha 1	transmembrane receptor	.	HLA-DPA1	2.3754
LOC106585685	ntrk2	XM_014172160.1	neurotrophic receptor tyrosine kinase 2	protein coding		2.35469	2.25995	2.30732		NTRK2	neurotrophic receptor tyrosine kinase 2	kinase	.	NTRK2	2.30732
													.
LOC100286614	hce2	NM_001146553.1	High choriolytic enzyme 2	protein coding		2.91297	2.44812	2.68055		ASTL	astacin like metalloendopeptidase	peptidase	.	ASTL	2.2165
LOC106586984	LOC106586984	XM_014174772.1	high choriolytic enzyme 1-like	protein coding		2.99658	2.31823	2.6574		ASTL	astacin like metalloendopeptidase		.
LOC100195775	hce1	NM_001140804.1	High choriolytic enzyme 1	protein coding		1.49204	1.13106	1.31155		ASTL	astacin like metalloendopeptidase		.
													.
LOC106591797	LOC106591797	XM_014183059.1	protein disulfide-isomerase-like	protein coding		2.67752	1.81802	2.24777		PDIA2	protein disulfide isomerase family A member 2	enzyme	.	PDIA2	2.18247
LOC106595494	LOC106595494	XM_014186866.1	protein disulfide-isomerase A2-like	protein coding		2.60851	1.62583	2.11717		PDIA2	protein disulfide isomerase family A member 2		.
													.
LOC100196492	cdo1	NM_001141521.2	cysteine dioxygenase type 1	protein coding		2.01722	2.26752	2.14237		CDO1	cysteine dioxygenase type 1	enzyme	.	CDO1	2.14237
LOC100136458	tnf-alpha-2	NM_001123590.1	tumor necrosis factor alpha-2 precursor	protein coding		2.3591	1.90759	2.13335		LTA	lymphotoxin alpha	cytokine	.	LTA	2.13335
LOC106599048	LOC106599048	XM_014190103.1	retinol-binding protein 1-like	protein coding		2.43507	1.79591	2.11549		RBP1	retinol binding protein 1	transporter	.	RBP1	2.11549
LOC106573692	LOC106573692	XM_014148970.1	thyrotropin-releasing hormone receptor-like	protein coding		2.52319	1.68391	2.10355		TRHR	thyrotropin releasing hormone receptor	G-protein coupled receptor	.	TRHR	2.10355
LOC106589989	LOC106589989	XM_014180468.1	myosin-7-like	protein coding		2.2063	1.97516	2.09073		MYH7	myosin heavy chain 7	enzyme	.	MYH7	2.09073
LOC106581492	LOC106581492	XM_014163567.1	P2Y purinoceptor 13-like	protein coding		2.50195	1.6742	2.08807		P2RY12	purinergic receptor P2Y12	G-protein coupled receptor	.	P2RY12	2.08807
													.
LOC106581219	LOC106581219	XM_014163130.1	collagenase 3-like	protein coding		2.92764	1.99309	2.46037		MMP13	matrix metallopeptidase 1	peptidase	.	MMP13	2.07242
LOC106613110	LOC106613110	XM_014215041.1	collagenase 3-like	protein coding		2.10388	1.26504	1.68446		MMP13	matrix metallopeptidase 1		.
													.
LOC106581616	acod1	XM_014163747.1	aconitate decarboxylase 1	protein coding		2.62694	1.42448	2.02571		ACOD1	aconitate decarboxylase 1	enzyme	.	ACOD1	2.02571
													.
LOC106609709	LOC106609709	XM_014208680.1	complement C1q-like protein 2	protein coding		1.77412	2.84357	2.30884		C1QL2	complement C1q like 2	other	.	C1QL2	2.00459
LOC106596487	LOC106596487	XM_014187765.1	complement C1q-like protein 2	protein coding		1.77228	2.84372	2.308		C1QL2	complement C1q like 2		.
LOC106592632	LOC106592632	XM_014183971.1	complement C1q-like protein 2	protein coding		1.77068	2.84122	2.30595		C1QL2	complement C1q like 2		.
LOC106601034	LOC106601034	XM_014192902.1	complement C1q-like protein 2	protein coding		1.01156	1.17957	1.09556		C1QL2	complement C1q like 2		.
													.
LOC106594109	LOC106594109	XM_014185479.1	C-type lectin domain family 4 member M-like	protein coding		2.6915	1.74288	2.21719		CLEC4M	C-type lectin domain family 4 member M	other	.	CLEC4M	1.95802
LOC106610904	LOC106610904	XM_014210570.1	CD209 antigen-like protein C	protein coding		2.45962	1.436	1.94781		CLEC4M	C-type lectin domain family 4 member M		.
LOC106578890	LOC106578890	XM_014158126.1	snaclec 1-like	protein coding		2.03134	1.38679	1.70907		CLEC4M	C-type lectin domain family 4 member M		.
													.
LOC106571734	LOC106571734	XM_014145136.1	phospholipase B1, membrane-associated-like	protein coding		1.9816	1.90725	1.94443		PLB1	phospholipase B1	enzyme	.	PLB1	1.94443
LOC106569927	LOC106569927	XM_014141678.1	tumor necrosis factor receptor superfamily member 11B-like	protein coding		2.1884	1.67675	1.93257		TNFRSF6B	TNF receptor superfamily member 6b	transmembrane receptor	.	TNFRSF6B	1.93257
LOC106580394	LOC106580394	XM_014161399.1	L-serine dehydratase/L-threonine deaminase-like	protein coding		1.86676	1.90864	1.8877		SDS	serine dehydratase	enzyme	.	SDS	1.8877
													.
LOC106610450	LOC106610450	XM_014209829.1	erythroblast NAD(P)(+)--arginine ADP-ribosyltransferase-like	protein coding		2.71771	2.10447	2.41109		ART5	ADP-ribosyltransferase 5	enzyme	.	ART5	1.8751
LOC106602230	LOC106602230	XM_014194744.1	erythroblast NAD(P)(+)--arginine ADP-ribosyltransferase-like	protein coding		1.6186	2.11956	1.86908		ART5	ADP-ribosyltransferase 5		.
LOC100195982	nar5	NM_001141011.1	Ecto-ADP-ribosyltransferase 5	protein coding		1.3629	1.32734	1.34512		ART5	ADP-ribosyltransferase 5		.
													.
LOC106589580	LOC106589580	XM_014179723.1	class A basic helix-loop-helix protein 15-lik	protein coding		1.78513	1.9255	1.85532		BHLHA15	basic helix-loop-helix family member a15	transcription regulator	.	BHLHA15	1.85532
													.
LOC106607416	LOC106607416	XM_014204341.1	perforin-1-like	protein coding		1.96684	1.68392	1.82538		PRF1	perforin 1	transporter	.	PRF1	1.82538
LOC106570884	LOC106570884	XM_014143450.1	perforin-1-like	protein coding		-3.08437	-3.96126	-3.52282		PRF1	perforin 1		.
													.
LOC106564981	LOC106564981	XM_014131537.1	cathepsin L1-like	protein coding		2.10944	1.42505	1.76725		CTSL	cathepsin L	peptidase	.	CTSL	1.76725
LOC106598092	LOC106598092	XM_014189168.1	protein-glutamine gamma-glutamyltransferase 2-like	protein coding		1.50068	2.01722	1.75895		TGM5	transglutaminase 5	enzyme	.	TGM5	1.75895
LOC100286729	roa2	NM_001146669.1	Heterogeneous nuclear ribonucleoproteins A2/B1	protein coding		1.91856	1.5782	1.74838		HNRNPA1	heterogeneous nuclear ribonucleoprotein A1	enzyme	.	HNRNPA1	1.74838
													.
LOC106582569	col6a2	XM_014165792.1	collagen type VI alpha 2 chain	protein coding		2.18616	1.35929	1.77273		COL6A2	collagen type VI alpha 2 chain	other	.	COL6A2	1.74439
LOC106582581	LOC106582581	XM_014165806.1	collagen alpha-2(VI) chain-like	protein coding		2.13444	1.29768	1.71606		COL6A2	collagen type VI alpha 2 chain		.
													.
LOC100195784	lincr	NM_001140813.1	E3 ubiquitin-protein ligase LINCR	protein coding		2.23407	1.23771	1.73589		NEURL3	neuralized E3 ubiquitin protein ligase 3	enzyme	.	NEURL3	1.73589
													.
LOC106601909	LOC106601909	XM_014194342.1	mannose-binding protein C-like	protein coding		2.27633	1.43628	1.85631		MBL2	mannose binding lectin 2	other	.	MBL2	1.71693
LOC106602034	LOC106602034	XM_014194482.1	mannose-binding protein C-like	protein coding		1.94567	1.20944	1.57755		MBL2	mannose binding lectin 2		.
													.
LOC106565927	LOC106565927	XM_014133622.1	src-like-adapter 2	protein coding		1.74638	1.67922	1.7128		SLA2	Src like adaptor 2	other	.	SLA2	1.7128
													.
LOC106586805	LOC106586805	XM_014174472.1	C-X-C chemokine receptor type 1-like	protein coding		2.44944	1.48167	1.96555		CXCR1	C-X-C motif chemokine receptor 1	G-protein coupled receptor	.	CXCR1	1.70852
LOC106581884	LOC106581884	XM_014164325.1	C-X-C chemokine receptor type 1-like	protein coding		1.89771	1.00525	1.45148		CXCR1	C-X-C motif chemokine receptor 1		.
													.
LOC106611159	LOC106611159	XM_014211065.1	B2 bradykinin receptor-like	protein coding		2.23277	1.16173	1.69725		BDKRB2	bradykinin receptor B2	G-protein coupled receptor	.	BDKRB2	1.69725
LOC106590712	LOC106590712	XM_014181871.1	galectin-2-like	protein coding		1.99681	1.3948	1.69581		LGALS2	galectin 2	other	.	LGALS2	1.69581
LOC106608949	LOC106608949	XM_014207196.1	zonadhesin-like	protein coding		2.08831	1.30212	1.69521		ZAN	zonadhesin (gene/pseudogene)	other	.	ZAN	1.69521
LOC106579249	LOC106579249	XM_014158984.1	cytochrome c oxidase subunit 6B1-like	protein coding		1.94622	1.3615	1.65386		COX6B1	cytochrome c oxidase subunit 6B1	enzyme	.	COX6B1	1.65386
LOC106606171	LOC106606171	XM_014202303.1	beta-microseminoprotein-like	protein coding		2.0772	1.21228	1.64474		MSMB	microseminoprotein beta	other	.	MSMB	1.64474
													.
LOC106560913	LOC106560913	XM_014124350.1	ABC transporter G family member 23-like	protein coding		1.74081	1.65615	1.69848		ABCA12	ATP binding cassette subfamily A member 12	transporter	.	ABCA12	1.64266
LOC106591367	LOC106591367	XM_014182592.1	ABC transporter G family member 23-like	protein coding		1.53838	1.63531	1.58685		ABCA12	ATP binding cassette subfamily A member 12		.
													.
LOC106613766	LOC106613766	XM_014216354.1	elongation factor 2-like	protein coding		2.15613	1.34724	1.75169		EEF2	eukaryotic translation elongation factor 2	translation regulator	.	EEF2	1.64251
LOC100194965	ef2	XM_014169273.1	Elongation factor 2	protein coding		1.91537	1.1513	1.53333		EEF2	eukaryotic translation elongation factor 2		.
													.
LOC106602965	zic3	XM_014196026.1	Zic family member 3	protein coding		1.97841	1.29248	1.63545		ZIC3	Zic family member 3	transcription regulator	.	ZIC3	1.63545
LOC106568147	LOC106568147	XM_014138222.1	dual specificity protein phosphatase 4-like	protein coding		1.60745	1.6294	1.61842		DUSP4	dual specificity phosphatase 4	phosphatase	.	DUSP4	1.61842
													.
LOC106604607	LOC106604607	XM_014199430.1	endonuclease domain-containing 1 protein-like	protein coding		1.79308	2.42483	2.10895		ENDOD1	endonuclease domain containing 1	enzyme	.	ENDOD1	1.60656
LOC106597704	LOC106597704	XM_014188862.1	endonuclease domain-containing 1 protein-like	protein coding		1.6036	1.85149	1.72755		ENDOD1	endonuclease domain containing 1		.
LOC106591776	LOC106591776	XM_014182985.1	endonuclease domain-containing 1 protein-like	protein coding		1.37982	1.74457	1.56219		ENDOD1	endonuclease domain containing 1		.
LOC106591530	LOC106591530	XM_014182751.1	endonuclease domain-containing 1 protein-like	protein coding		1.34968	1.40569	1.37769		ENDOD1	endonuclease domain containing 1		.
LOC106574108	LOC106574108	XM_014149696.1	endonuclease domain-containing 1 protein-like	protein coding		1.30789	1.20495	1.25642		ENDOD1	endonuclease domain containing 1		.
													.
LOC106579089	LOC106579089	XM_014158636.1	alpha-tectorin-like	protein coding		1.6962	1.50418	1.60019		TECTA	tectorin alpha	enzyme	.	TECTA	1.60019
LOC106562114	LOC106562114	XM_014126713.1	ADM-like	protein coding		1.73738	1.46212	1.59975		ADM	adrenomedullin	other	.	ADM	1.59975
LOC100380441	slc5a12	NM_001173725.1	solute carrier family 5 member 12	protein coding		1.74371	1.45275	1.59823		SLC5A12	solute carrier family 5 member 12	transporter	.	SLC5A12	1.59823
													.
LOC106564963	LOC106564963	XM_014131520.1	keratin, type I cytoskeletal 42-like	protein coding		1.74078	1.43257	1.58668		KRT16	keratin 16	other	.	KRT16	1.58177
LOC106564757	LOC106564757	XM_014131101.1	keratin, type I cytoskeletal 19-like	protein coding		1.70056	1.45317	1.57687		KRT16	keratin 16		.
													.
LOC106608318	LOC106608318	XM_014206199.1	neuronal acetylcholine receptor subunit alpha-2-like	protein coding		2.08159	1.07739	1.57949		CHRNA2	cholinergic receptor nicotinic alpha 2 subunit	transmembrane receptor	.	CHRNA2	1.57949
LOC106560917	LOC106560917	XM_014124361.1	olfactomedin-4-like	protein coding		1.91009	1.22397	1.56703		OLFM4	olfactomedin 4	other	.	OLFM4	1.56703
LOC106607078	LOC106607078	XM_014203669.1	ral guanine nucleotide dissociation stimulator-like 1	protein coding		1.25977	1.87017	1.56497		RGL1	ral guanine nucleotide dissociation stimulator like 1	other	.	RGL1	1.56497
LOC106575629	LOC106575629	XM_014152239.1	intermediate filament protein ON3-like	protein coding		1.43255	1.66687	1.54971		KRT8	keratin 8	other	.	KRT8	1.54971
LOC106585833	LOC106585833	XM_014172504.1	histone H1-like	protein coding		1.30098	1.79069	1.54583		HIST1H1D	H1.3 linker histone, cluster member	other	.	HIST1H1D	1.54583
													.
LOC106594998	LOC106594998	XR_001326255.1	caspase-14-like	protein coding		2.25226	1.13737	1.69482		CASP14	caspase 14	peptidase	.	CASP14	1.54274
LOC106590759	LOC106590759	XM_014181918.1	caspase-14-like	protein coding		1.44945	1.33187	1.39066		CASP14	caspase 14		.
													.
LOC106565937	LOC106565937	XM_014133629.1	tumor necrosis factor receptor superfamily member 21-like	protein coding		1.62235	1.46107	1.54171		TNFRSF1B	TNF receptor superfamily member 1B	transmembrane receptor	.	TNFRSF1B	1.54171
LOC106569355	LOC106569355	XM_014140652.1	protein CYR61-like	protein coding		1.27474	1.80411	1.53943		CYR61	cellular communication network factor 1	other	.	CYR61	1.53943
LOC106587254	dpep1	XM_014175488.1	dipeptidase 1	protein coding		1.58288	1.48745	1.53517		DPEP1	dipeptidase 1	peptidase	.	DPEP1	1.53517
													.
LOC106583715	LOC106583715	XM_014168241.1	protein-glutamine gamma-glutamyltransferase 2-like	protein coding		1.54867	1.92811	1.73839		TGM6	transglutaminase 6	enzyme	.	TGM6	1.52022
LOC106583714	LOC106583714	XM_014168240.1	protein-glutamine gamma-glutamyltransferase 2-like	protein coding		1.13321	1.47089	1.30205		TGM6	transglutaminase 6		.
													.
LOC106610451	LOC106610451	XM_014209830.1	NAD(P)(+)--arginine ADP-ribosyltransferase 1-like	protein coding		2.0982	1.57248	1.83534		ART4	ADP-ribosyltransferase 4 (Dombrock blood group)	enzyme	.	ART4	1.51889
LOC100195830	nar4	NM_001140859.2	Ecto-ADP-ribosyltransferase 4	protein coding		1.85489	1.30576	1.58032		ART4	ADP-ribosyltransferase 4 (Dombrock blood group)		.
LOC100196106	nrt1	NM_001141135.1	NADP+--arginine ADP-ribosyltransferase 1	protein coding		1.05325	1.22877	1.14101		ART4	ADP-ribosyltransferase 4 (Dombrock blood group)		.
													.
LOC106604170	LOC106604170	XM_014198590.1	uncharacterized LOC106604170	protein coding		1.26786	1.76358	1.51572		TSC22D3	TSC22 domain family member 3	transcription regulator	.	TSC22D3	1.51572
													.
LOC106574919	LOC106574919	XM_014151052.1	E3 ubiquitin-protein ligase TRIM39-like	protein coding		2.0525	1.60565	1.82908		TRIM39	tripartite motif containing 39	other	.	TRIM39	1.51037
LOC106602902	LOC106602902	XM_014195888.1	E3 ubiquitin-protein ligase TRIM39-like	protein coding		1.33003	1.05328	1.19166		TRIM39	tripartite motif containing 39		.
													.
LOC106570801	LOC106570801	XM_014143337.1	calcium/calmodulin-dependent protein kinase type II subunit beta-like	protein coding		1.72225	1.27978	1.50102		CAMK2B	calcium/calmodulin dependent protein kinase II beta	kinase	.	CAMK2B	1.50102
LOC106613064	LOC106613064	XR_001330423.1	endothelin-converting enzyme-like 1	protein coding		1.47429	1.50124	1.48776		ECEL1	endothelin converting enzyme like 1	peptidase	.	ECEL1	1.48776
													.
LOC106560518	LOC106560518	XM_014123490.1	leucine-rich repeat-containing protein 19-like	protein coding		1.81219	1.25625	1.53422		CHAD	chondroadherin	other	.	CHAD	1.48722
LOC106579293	LOC106579293	XM_014159082.1	chondroadherin-like	protein coding		1.48625	1.39418	1.44022		CHAD	chondroadherin		.
													.
LOC106606771	LOC106606771	XM_014203129.1	adhesion G protein-coupled receptor E2-like	protein coding		1.68811	1.28499	1.48655		ADGRL4	adhesion G protein-coupled receptor L4	G-protein coupled receptor	.	ADGRL4	1.48655
LOC106602268	LOC106602268	XM_014194793.1	hydroperoxide isomerase ALOXE3-like	protein coding		1.59835	1.34037	1.46936		ALOXE3	arachidonate lipoxygenase 3	enzyme	.	ALOXE3	1.46936
													.
LOC106600435	LOC106600435	XM_014191790.1	aquaporin FA-CHIP-like	protein coding		1.50353	1.62329	1.56341		AQP1	aquaporin 1 (Colton blood group)	transporter	.	AQP1	1.46459
LOC100194971	aqp1	NM_001140000.1	Aquaporin-1	protein coding		1.63284	1.21846	1.42565		AQP1	aquaporin 1 (Colton blood group)		.
LOC106569327	LOC106569327	XM_014140565.1	aquaporin FA-CHIP-like	protein coding		1.64998	1.15944	1.40471		AQP1	aquaporin 1 (Colton blood group)		.
													.
LOC106561379	LOC106561379	XM_014125266.1	pyrin-like	protein coding		1.88576	1.28607	1.58592		MEFV	MEFV innate immunity regulator, pyrin	other	.	MEFV	1.45627
LOC106573183	LOC106573183	XM_014147942.1	pyrin-like	protein coding		1.33041	1.32286	1.32663		MEFV	MEFV innate immunity regulator, pyrin		.
													.
LOC106601071	LOC106601071	XM_014192977.1	hemoglobin subunit alpha-4	protein coding		1.39804	2.01801	1.70803		HBA1	hemoglobin subunit alpha 1	transporter	.	HBA1	1.44611
LOC106601076	LOC106601076	XM_014192981.1	hemoglobin subunit alpha-4	protein coding		1.30057	1.84496	1.57277		HBA1	hemoglobin subunit alpha 1		.
LOC106595269	LOC106595269	XM_014186644.1	hemoglobin subunit alpha-4-like	protein coding		1.05332	1.64536	1.34934		HBA1	hemoglobin subunit alpha 1		.
LOC106594777	LOC106594777	XM_014186163.1	hemoglobin subunit alpha-4-like	protein coding		1.0147	1.6031	1.3089		HBA1	hemoglobin subunit alpha 1		.
LOC106607375	LOC106607375	XM_014204293.1	hemoglobin subunit alpha-4	protein coding		1.13093	1.4521	1.29152		HBA1	hemoglobin subunit alpha 1		.
													.
LOC106600843	LOC106600843	XM_014192555.1	interleukin-17F-like	protein coding		1.49614	1.4968	1.49647		IL17F	interleukin 17F	cytokine	.	IL17F	1.43985
LOC106571057	LOC106571057	XM_014143715.1	interleukin-17F-like	protein coding		1.43305	1.33341	1.38323		IL17F	interleukin 17F		.
													.
LOC100286643	leg4	NM_001146582.1	Galectin-4	protein coding		1.77912	1.08419	1.43166		LGALS4	galectin 4	other	.	LGALS4	1.43166
LOC106588714	LOC106588714	XM_014177991.1	adseverin-like	protein coding		1.594	1.26583	1.42992		SCIN	scinderin	other	.	SCIN	1.42992
LOC106612682	LOC106612682	XM_014214087.1	cytochrome c oxidase subunit 7A2, mitochondrial-like	protein coding		1.50789	1.35101	1.42945		COX7A2	cytochrome c oxidase subunit 7A2	enzyme	.	COX7A2	1.42945
LOC106583478	LOC106583478	XM_014167706.1	G0/G1 switch protein 2-like	protein coding		1.4999	1.33592	1.41791		G0S2	G0/G1 switch 2	other	.	G0S2	1.41791
													.
LOC106583701	LOC106583701	XM_014168205.1	protein-glutamine gamma-glutamyltransferase 2-like	protein coding		1.4071	1.64631	1.52671		TGM2	transglutaminase 2	enzyme	.	TGM2	1.41466
LOC106597775	LOC106597775	XM_014188915.1	protein-glutamine gamma-glutamyltransferase 2-like	protein coding		1.15339	1.45185	1.30262		TGM2	transglutaminase 2		.
													.
LOC106589863	LOC106589863	XM_014180268.1	transmembrane protease serine 9-like	protein coding		1.63715	1.16796	1.40255		PRSS27	serine protease 27	peptidase	.	PRSS27	1.40255
LOC106609055	LOC106609055	XM_014207419.1	ras-related protein Rab-38-like	protein coding		1.58616	1.21341	1.39979		RAB32	RAB32, member RAS oncogene family	enzyme	.	RAB32	1.39979
LOC106600723	LOC106600723	XM_014192301.1	tryptase-like	protein coding		1.74132	1.04884	1.39508		TPSB2	tryptase beta 2 (gene/pseudogene)	peptidase	.	TPSB2	1.39508
LOC106587482	LOC106587482	XM_014175905.1	myosin-binding protein C, cardiac-type-like	protein coding		1.12033	1.6356	1.37796		MYBPC3	myosin binding protein C, cardiac	other	.	MYBPC3	1.37796
LOC106575639	LOC106575639	XM_014152251.1	keratin, type I cytoskeletal 18-like	protein coding		1.13646	1.61943	1.37795		KRT18	keratin 18	other	.	KRT18	1.37795
LOC106598164	LOC106598164	XM_014189230.1	serine protease 27-like	protein coding		1.5898	1.15593	1.37287		PRSS8	serine protease 8	peptidase	.	PRSS8	1.37287
LOC106575840	LOC106575840	XM_014152536.1	OX-2 membrane glycoprotein-like	protein coding		1.59918	1.14458	1.37188		CD200	CD200 molecule	other	.	CD200	1.37188
													.
LOC100136576	LOC100136576	NM_001123666.1	beta globin	protein coding		1.12667	1.611	1.36883		HBB	hemoglobin subunit beta	transporter	.	HBB	1.36667
LOC106607372	LOC106607372	XM_014204291.1	hemoglobin subunit beta-like	protein coding		1.09862	1.63038	1.3645		HBB	hemoglobin subunit beta		.
													.
LOC106601051	LOC106601051	XM_014192952.1	hemoglobin subunit beta-like	protein coding		1.13935	1.59028	1.36481		HBE1	hemoglobin subunit epsilon 1	transporter	.	HBE1	1.36481
													.
LOC100196572	ddn1	NM_001141601.1	Duodenase-1	protein coding		1.69809	1.11726	1.40767		CTSG	cathepsin G	peptidase	.	CTSG	1.36297
LOC106586879	LOC106586879	XM_014174605.1	mast cell protease 1A-like	protein coding		1.43185	1.20467	1.31826		CTSG	cathepsin G		.
													.
LOC106578435	LOC106578435	XM_014157203.1	E3 ubiquitin-protein ligase TRIM58-like	protein coding		1.39517	1.30813	1.35165		ERMAP	erythroblast membrane associated protein (Scianna blood group)	other	.	ERMAP	1.35165
LOC106564846	LOC106564846	XM_014131306.1	proactivator polypeptide-like	protein coding		1.58998	1.08092	1.33545		PSAP	prosaposin	enzyme	.	PSAP	1.33545
													.
LOC106583432	LOC106583432	XM_014167588.1	interferon-induced protein 44-like	protein coding		1.92291	1.24395	1.58343		IFI44	interferon induced protein 44	other	.	IFI44	1.33405
LOC106565178	LOC106565178	XM_014132022.1	interferon-induced protein 44-like	protein coding		1.33676	1.57615	1.45646		IFI44	interferon induced protein 44		.
LOC106583433	LOC106583433	XM_014167591.1	interferon-induced protein 44-like	protein coding		1.30894	1.19565	1.25229		IFI44	interferon induced protein 44		.
LOC106583430	LOC106583430	XM_014167581.1	interferon-induced protein 44-like	protein coding		1.07362	1.01443	1.04402		IFI44	interferon induced protein 44		.
													.
LOC106607151	LOC106607151	XM_014203786.1	interferon-induced very large GTPase 1-like	protein coding		1.16853	1.48322	1.32587		URGCP	upregulator of cell proliferation	other	.	URGCP	1.32587
LOC100195999	cxl10	XM_014127947.1	C-X-C motif chemokine 10	protein coding		1.44393	1.20766	1.32579		CXCL10	C-X-C motif chemokine ligand 10	cytokine	.	CXCL10	1.32579
LOC106595942	LOC106595942	XM_014187283.1	granzyme-like protein 1	protein coding		1.10004	1.54813	1.32409		GZMK	granzyme K	peptidase	.	GZMK	1.32409
LOC106584829	map2k1	XM_014170426.1	mitogen-activated protein kinase kinase 1	protein coding		1.62967	1.01359	1.32163		MAP2K1	mitogen-activated protein kinase kinase 1	kinase	.	MAP2K1	1.32163
LOC106581089	LOC106581089	XM_014162803.1	uncharacterized LOC106581089	protein coding		1.57585	1.04944	1.31265		SON	SON DNA binding protein	other	.	SON	1.31265
LOC106584297	LOC106584297	XM_014169376.1	collagen alpha-6(VI) chain-like	protein coding		1.61139	1.00956	1.31047		COL6A6	collagen type VI alpha 6 chain	other	.	COL6A6	1.31047
LOC106579322	LOC106579322	XM_014159140.1	uncharacterized LOC106579322	protein coding		1.36907	1.23653	1.3028		UMOD	uromodulin	other	.	UMOD	1.3028
LOC106579692	LOC106579692	XM_014159827.1	probable polyketide synthase 1	protein coding		1.35275	1.23416	1.29345		FASN	fatty acid synthase	enzyme	.	FASN	1.29345
LOC106577163	LOC106577163	XM_014154975.1	myelin and lymphocyte protein-like	protein coding		1.07729	1.49364	1.28547		MAL	mal, T cell differentiation protein	other	.	MAL	1.28547
													.
LOC106581689	LOC106581689	XM_014163919.1	sialoadhesin-like	protein coding		1.48308	1.14884	1.31596		SIGLEC1	sialic acid binding Ig like lectin 1	other	.	SIGLEC1	1.27901
LOC106578249	LOC106578249	XM_014156906.1	B-cell receptor CD22-like	protein coding		1.48033	1.00381	1.24207		SIGLEC1	sialic acid binding Ig like lectin 1		.
													.
LOC100286404	klf2	NM_001146353.1	Krueppel-like factor 2	protein coding		1.18271	1.3557	1.2692		KLF2	Kruppel like factor 2	transcription regulator	.	KLF2	1.2692
													.
LOC106570903	LOC106570903	XM_014143478.1	granzyme A-like	protein coding		1.52094	1.1156	1.31827		GZMA	granzyme A	peptidase	.	GZMA	1.26458
LOC100196008	graa	NM_001141037.1	Granzyme A	protein coding		1.4108	1.01096	1.21088		GZMA	granzyme A		.
													.
LOC106582240	LOC106582240	XM_014165110.1	interferon-induced guanylate-binding protein 1-like	protein coding		1.24938	1.26466	1.25702		GBP1	guanylate binding protein 1	enzyme	.	GBP1	1.25702
LOC106580712	LOC106580712	XM_014162043.1	neutrophil cytosol factor 2-like	protein coding		1.13545	1.36798	1.25172		NCF2	neutrophil cytosolic factor 2	enzyme	.	NCF2	1.25172
LOC106583575	LOC106583575	XM_014167942.1	galanin receptor type 1-like	protein coding		1.21489	1.28758	1.25124		GALR1	galanin receptor 1	G-protein coupled receptor	.	GALR1	1.25124
LOC106606767	LOC106606767	XM_014203125.1	uncharacterized LOC106606767	protein coding		1.03567	1.46082	1.24824		IGHM	immunoglobulin heavy constant mu	transmembrane receptor	.	IGHM	1.24824
LOC106586600	LOC106586600	XM_014174054.1	3 beta-hydroxysteroid dehydrogenase/Delta 5-->4-isomerase-like	protein coding		1.28309	1.16816	1.22563		HSD3B1	hydroxy-delta-5-steroid dehydrogenase, 3 beta- and steroid delta-isomerase 1	enzyme	.	HSD3B1	1.22563
LOC106566508	LOC106566508	XM_014134598.1	extracellular matrix protein 2-like	protein coding		1.31364	1.12942	1.22153		ECM2	extracellular matrix protein 2	other	.	ECM2	1.22153
LOC106574553	LOC106574553	XM_014150523.1	2-oxoglutarate receptor 1-like	protein coding		1.04526	1.38995	1.2176		OXGR1	oxoglutarate receptor 1	G-protein coupled receptor	.	OXGR1	1.2176
													.
LOC100195092	ier2	NM_001140121.1	immediate early response 2	protein coding		1.1461	1.31637	1.23123		IER2	immediate early response 2	transcription regulator	.	IER2	1.21694
LOC106590650	LOC106590650	XM_014181789.1	mmediate early response gene 2 protein-like	protein coding		1.20227	1.20303	1.20265		IER2	immediate early response 2		.
													.
LOC106588302	LOC106588302	XM_014177137.1	uncharacterized LOC106588302	protein coding		1.01603	1.41751	1.21677		IGKV6D-41	immunoglobulin kappa variable 6D-41 (non-functional)	other	.	IGKV6D-41	1.21677
LOC100196581	batf3	NM_001141610.1	basic leucine zipper transcription factor, ATF-like 3	protein coding		1.17881	1.24838	1.2136		BATF3	basic leucine zipper ATF-like transcription factor 3	transcription regulator	.	BATF3	1.2136
LOC106570980	LOC106570980	XM_014143595.1	high mobility group nucleosome-binding domain-containing protein 3-like	protein coding		1.36454	1.05661	1.21057		HMGN3	high mobility group nucleosomal binding domain 3	other	.	HMGN3	1.21057
LOC100286697	cxb5	NM_001146638.1	Gap junction beta-5 protein	protein coding		1.33783	1.07475	1.20629		GJB5	gap junction protein beta 5	transporter	.	GJB5	1.20629
LOC106579606	LOC106579606	XM_014159681.1	polymeric immunoglobulin receptor-like	protein coding		1.39084	1.02156	1.2062		PIGR	polymeric immunoglobulin receptor	transporter	.	PIGR	1.2062
LOC106585882	LOC106585882	XM_014172601.1	C-C motif chemokine 4-like	protein coding		1.28319	1.12192	1.20256		CCL4L1	C-C motif chemokine ligand 4 like 1	other	.	CCL4L1	1.20256
LOC100195613	mb	NM_001140642.1	myoglobin	protein coding		1.31964	1.07726	1.19845		MB	myoglobin	transporter	.	MB	1.19845
LOC106578048	LOC106578048	XM_014156612.1	ras-related protein Rab-38-like	protein coding		1.19418	1.19469	1.19444		RAB38	RAB38, member RAS oncogene family	enzyme	.	RAB38	1.19444
LOC106612812	LOC106612812	XM_014214328.1	P2X purinoceptor 5-like	protein coding		1.24157	1.12742	1.1845		P2RX5	purinergic receptor P2X 5	ion channel	.	P2RX5	1.1845
LOC106584037	LOC106584037	XM_014168848.1	cAMP-specific 3',5'-cyclic phosphodiesterase 4B-like	protein coding		1.02385	1.34482	1.18434		PDE4B	phosphodiesterase 4B	enzyme	.	PDE4B	1.18434
LOC106572191	LOC106572191	XM_014146135.1	angiopoietin-related protein 7-like	protein coding		1.33481	1.02707	1.18094		ANGPTL7	angiopoietin like 7	other	.	ANGPTL7	1.18094
LOC106590498	LOC106590498	XM_014181586.1	SH2 domain-containing protein 1A-like	protein coding		1.0757	1.27193	1.17381		SH2D1A	SH2 domain containing 1A	other	.	SH2D1A	1.17381
LOC106588456	LOC106588456	XM_014177488.1	C3a anaphylatoxin chemotactic receptor-like	protein coding		1.31718	1.0218	1.16949		FPR1	formyl peptide receptor 1	G-protein coupled receptor	.	FPR1	1.16949
LOC106609040	LOC106609040	XM_014207381.1	leucine-rich repeat protein soc-2 homolog	protein coding		1.03759	1.29753	1.16756		EPYC	epiphycan	other	.	EPYC	1.16756
LOC106609490	LOC106609490	XM_014208363.1	normal mucosa of esophagus-specific gene 1 protein-like	protein coding		1.07165	1.26086	1.16625		C15orf48	chromosome 15 open reading frame 48	other	.	C15orf48	1.16625
LOC106599956	LOC106599956	XM_014191289.1	hemagglutinin/amebocyte aggregation factor-like	protein coding		1.19035	1.1356	1.16297		DPT	dermatopontin	other	.	DPT	1.16297
LOC106561312	fjx1	XM_014125130.1	four-jointed box kinase 1	protein coding		1.02966	1.28628	1.15797		FJX1	four-jointed box kinase 1	other	.	FJX1	1.15797
													.
LOC106601915	LOC106601915	XM_014194350.1	suppressor of cytokine signaling 3-like	protein coding		1.00289	1.39706	1.19998		SOCS3	suppressor of cytokine signaling 3	phosphatase	.	SOCS3	1.1499
LOC106606429	LOC106606429	XM_014202622.1	suppressor of cytokine signaling 3-like	protein coding		1.04617	1.15347	1.09982		SOCS3	suppressor of cytokine signaling 3		.
													.
LOC106589080	LOC106589080	XM_014178757.1	gap junction beta-3 protein-like	protein coding		1.2292	1.0285	1.12885		GJB4	gap junction protein beta 4	transporter	.	GJB4	1.12885
													.
LOC106560797	LOC106560797	XM_014124116.1	cathepsin L1-like	protein coding		1.13442	1.1054	1.11991		CTSV	cathepsin V	peptidase	.	CTSV	1.11991
LOC106561975	LOC106561975	XM_014126476.1	cathepsin L1-like	protein coding		-2.56293	-1.40639	-1.98466		CTSV	cathepsin V		.
													.
LOC106599427	LOC106599427	XM_014190655.1	suppressor of cytokine signaling 1-like	protein coding		1.14709	1.1519	1.1495		SOCS1	suppressor of cytokine signaling 1	other	.	SOCS1	1.11167
LOC106591927	LOC106591927	XM_014183194.1	suppressor of cytokine signaling 1-like	protein coding		1.01639	1.18262	1.0995		SOCS1	suppressor of cytokine signaling 1		.
LOC106596088	LOC106596088	XM_014187410.1	suppressor of cytokine signaling 1-like	protein coding		1.07935	1.09268	1.08601		SOCS1	suppressor of cytokine signaling 1		.
													.
LOC106580552	LOC106580552	XM_014161738.1	bone morphogenetic protein 10-like	protein coding		1.02467	1.16141	1.09304		BMP10	bone morphogenetic protein 10	growth factor	.	BMP10	1.09304
LOC106585763	LOC106585763	XM_014172349.1	versican core protein-like	protein coding		1.02834	1.07879	1.05357		VCAN	versican	other	.	VCAN	1.05357
LOC106582199	LOC106582199	XM_014165038.1	interferon-induced guanylate-binding protein 1-like	protein coding		1.00856	1.08904	1.0488		GBP5	guanylate binding protein 5	enzyme	.	GBP5	1.0488
LOC106567225	LOC106567225	XM_014136259.1	sterile alpha motif domain-containing protein 10-like	protein coding		1.00029	1.07882	1.03956		SAMD10	sterile alpha motif domain containing 10	other	.	SAMD10	1.03956
LOC106584549	LOC106584549	XM_014169971.1	receptor-type tyrosine-protein phosphatase zeta-like	protein coding		1.03328	1.03857	1.03592		PTPRZ1	protein tyrosine phosphatase receptor type Z1	phosphatase	.	PTPRZ1	1.03592
LOC100194884	cebpb	NM_001139913.1	CCAAT/enhancer binding protein (C/EBP), beta	protein coding		1.04168	1.01138	1.02653		CEBPB	CCAAT enhancer binding protein beta	transcription regulator	.	CEBPB	1.02653
LOC106570145	phyhd1	XM_014142181.1	phytanoyl-CoA dioxygenase domain containing 1	protein coding		1.03715	1.00099	1.01907		PHYHD1	phytanoyl-CoA dioxygenase domain containing 1	other	.	PHYHD1	1.01907
LOC106585770	LOC106585770	XM_014172366.1	transmembrane protein 161B-like	protein coding		-1.01034	-1.01732	-1.01383		TMEM161B	transmembrane protein 161B	other	.	TMEM161B	-1.01383
LOC106586420	LOC106586420	XM_014173654.1	sterol 26-hydroxylase, mitochondrial-like	protein coding		-1.02958	-1.02424	-1.02691		CYP27A1	cytochrome P450 family 27 subfamily A member 1	enzyme	.	CYP27A1	-1.02691
LOC106589658	LOC106589658	XM_014179900.1	actin, alpha skeletal muscle 2-like	protein coding		-1.03406	-1.01977	-1.02691		ACTA1	actin alpha 1, skeletal muscle	other	.	ACTA1	-1.02691
LOC106570539	LOC106570539	XM_014142978.1	DNA-binding protein SATB1-like	protein coding		-1.04545	-1.01527	-1.03036		SATB1	SATB homeobox 1	transcription regulator	.	SATB1	-1.03036
LOC106610505	LOC106610505	XM_014209888.1	von Willebrand factor A domain-containing protein 7-like	protein coding		-1.0287	-1.03637	-1.03253		VWA7	von Willebrand factor A domain containing 7	other	.	VWA7	-1.03253
LOC106570645	epb41	XM_014143115.1	erythrocyte membrane protein band 4.1	protein coding		-1.06856	-1.00055	-1.03455		EPB41	erythrocyte membrane protein band 4.1	other	.	EPB41	-1.03455
LOC106578496	LOC106578496	XM_014157359.1	retinal-specific ATP-binding cassette transporter-like	protein coding		-1.11238	-1.02741	-1.06989		ABCA4	ATP binding cassette subfamily A member 4	transporter	.	ABCA4	-1.06989
LOC106595371	LOC106595371	XM_014186740.1	oxysterol-binding protein-related protein 3-like	protein coding		-1.12828	-1.01169	-1.06999		OSBPL3	oxysterol binding protein like 3	other	.	OSBPL3	-1.06999
LOC106604731	LOC106604731	XM_014199696.1	glycerophosphoinositol inositolphosphodiesterase GDPD2-like	protein coding		-1.06332	-1.09661	-1.07996		GDPD2	glycerophosphodiester phosphodiesterase domain containing 2	enzyme	.	GDPD2	-1.07996
LOC106577139	LOC106577139	XM_014154903.1	protein ZNF365-like	protein coding		-1.09405	-1.07058	-1.08232		ZNF365	zinc finger protein 365	other	.	ZNF365	-1.08232
LOC106560496	kank4	XM_014123459.1	KN motif and ankyrin repeat domains 4	protein coding		-1.13645	-1.05606	-1.09626		KANK4	KN motif and ankyrin repeat domains 4	other	.	KANK4	-1.09626
LOC106581425	LOC106581425	XM_014163482.1	P2Y purinoceptor 3-like	protein coding		-1.10346	-1.10938	-1.10642		P2RY6	pyrimidinergic receptor P2Y6	G-protein coupled receptor	.	P2RY6	-1.10642
LOC106589123	LOC106589123	XM_014178821.1	protein FAM91A1-like	protein coding		-1.16466	-1.04932	-1.10699		FAM91A1	family with sequence similarity 91 member A1	other	.	FAM91A1	-1.10699
LOC106610632	LOC106610632	XM_014210063.1	MAPK/MAK/MRK overlapping kinase-like	protein coding		-1.21621	-1.01926	-1.11774		MOK	MOK protein kinase	kinase	.	MOK	-1.11774
LOC106585953	LOC106585953	XM_014172706.1	WD repeat and FYVE domain-containing protein 3-like	protein coding		-1.11927	-1.1173	-1.11829		WDFY3	WD repeat and FYVE domain containing 3	enzyme	.	WDFY3	-1.11829
LOC106575088	LOC106575088	XM_014151268.1	parathyroid hormone 2 receptor-like	protein coding		-1.12268	-1.12443	-1.12355		PTH2R	parathyroid hormone 2 receptor	G-protein coupled receptor	.	PTH2R	-1.12355
LOC106579309	LOC106579309	XM_014159119.1	tubulin polyglutamylase ttll6-like	protein coding		-1.20502	-1.04538	-1.1252		TTLL6	tubulin tyrosine ligase like 6	enzyme	.	TTLL6	-1.1252
LOC106592223	LOC106592223	XM_014183541.1	kinesin-like protein KIF13A	protein coding		-1.23403	-1.01707	-1.12555		KIF13A	kinesin family member 13A	transporter	.	KIF13A	-1.12555
LOC106604355	LOC106604355	XM_014198909.1	vascular endothelial growth factor A-A-like	protein coding		-1.24357	-1.00949	-1.12653		VEGFA	vascular endothelial growth factor A	growth factor	.	VEGFA	-1.12653
LOC106569718	LOC106569718	XM_014141289.1	piezo-type mechanosensitive ion channel component 2-like	protein coding		-1.15016	-1.10806	-1.12911		PIEZO2	piezo type mechanosensitive ion channel component 2	ion channel	.	PIEZO2	-1.12911
LOC106597382	LOC106597382	XM_014188581.1	protein Jumonji-like	protein coding		-1.2073	-1.08962	-1.14846		JARID2	jumonji and AT-rich interaction domain containing 2	transcription regulator	.	JARID2	-1.14846
LOC106576778	LOC106576778	XM_014154177.1	gamma-aminobutyric acid receptor subunit pi-like	protein coding		-1.13694	-1.18184	-1.15939		GABRP	gamma-aminobutyric acid type A receptor pi subunit	ion channel	.	GABRP	-1.15939
LOC100380588	tbb2a	NM_001173873.1	Tubulin beta-2A chain	protein coding		-1.30064	-1.02306	-1.16185		TUBB2A	tubulin beta 2A class IIa	other	.	TUBB2A	-1.16185
LOC106573666	LOC106573666	XM_014148932.1	carbohydrate sulfotransferase 6-like	protein coding		-1.21487	-1.12134	-1.16811		CHST6	carbohydrate sulfotransferase 6	enzyme	.	CHST6	-1.16811
LOC106599092	LOC106599092	XM_014190155.1	rab effector MyRIP-like	protein coding		-1.31868	-1.02371	-1.17119		MYRIP	myosin VIIA and Rab interacting protein	other	.	MYRIP	-1.17119
LOC106566179	sp7	XM_014134053.1	Sp7 transcription factor	protein coding		-1.20158	-1.14495	-1.17327		SP7	Sp7 transcription factor	transcription regulator	.	SP7	-1.17327
LOC106604592	adad1	XM_014199379.1	adenosine deaminase domain containing 1	protein coding		-1.34377	-1.04607	-1.19492		ADAD1	adenosine deaminase domain containing 1	peptidase	.	ADAD1	-1.19492
LOC106610249	LOC106610249	XM_014209504.1	monocarboxylate transporter 4-like	protein coding		-1.05195	-1.34474	-1.19834		SLC16A3	solute carrier family 16 member 3	transporter	.	SLC16A3	-1.19834
LOC106611739	LOC106611739	XM_014212262.1	phosphatidylinositol 3,4,5-trisphosphate 5-phosphatase 2B-like	protein coding		-1.38025	-1.02081	-1.20053		INPPL1	inositol polyphosphate phosphatase like 1	phosphatase	.	INPPL1	-1.20053
LOC106569122	LOC106569122	XM_014140114.1	suppression of tumorigenicity 18 protein-like	protein coding		-1.32578	-1.0797	-1.20274		ST18	ST18 C2H2C-type zinc finger transcription factor	transcription regulator	.	ST18	-1.20274
													.
LOC106597699	LOC106597699	XM_014188855.1	high-affinity choline transporter 1-like	protein coding		-1.00258	-1.03732	-1.01995		SLC5A7	solute carrier family 5 member 7	transporter	.	SLC5A7	-1.20998
LOC106592807	LOC106592807	XM_014184140.1	high-affinity choline transporter 1-like	protein coding		-1.13811	-1.03106	-1.08458		SLC5A7	solute carrier family 5 member 7		.
LOC106602145	LOC106602145	XM_014194615.1	high-affinity choline transporter 1-like	protein coding		-1.3046	-1.24868	-1.27664		SLC5A7	solute carrier family 5 member 7		.
LOC106593193	LOC106593193	XM_014184527.1	high affinity choline transporter 1-like	protein coding		-1.42613	-1.49137	-1.45875		SLC5A7	solute carrier family 5 member 7		.
													.
LOC106584850	LOC106584850	XM_014170455.1	dnaJ homolog subfamily A member 4-like	protein coding		-1.32597	-1.0958	-1.21088		DNAJA4	DnaJ heat shock protein family (Hsp40) member A4	other	.	DNAJA4	-1.21088
LOC106586232	LOC106586232	XM_014173317.1	nesprin-2-like	protein coding		-1.05331	-1.37059	-1.21195		SYNE1	spectrin repeat containing nuclear envelope protein 1	other	.	SYNE1	-1.21195
													.
LOC106595069	LOC106595069	XM_014186440.1	mucin-5B-like	protein coding		-1.15176	-1.07934	-1.11555		MUC5B	mucin 5B, oligomeric mucus/gel-forming	peptidase	.	MUC5B	-1.23261
LOC106598936	LOC106598936	XM_014189964.1	mucin-2-like	protein coding		-1.21214	-1.13105	-1.1716		MUC5B	mucin 5B, oligomeric mucus/gel-forming		.
LOC106593294	LOC106593294	XM_014184632.1	mucin-5B-like	protein coding		-1.23672	-1.17444	-1.20558		MUC5B	mucin 5B, oligomeric mucus/gel-forming		.
LOC106592150	LOC106592150	XM_014183461.1	mucin-5B-like	protein coding		-1.42333	-1.45208	-1.43771		MUC5B	mucin 5B, oligomeric mucus/gel-forming		.
													.
LOC106577912	LOC106577912	XM_014156364.1	tudor domain-containing protein 7B-like	protein coding		-1.33038	-1.13669	-1.23353		TDRD7	tudor domain containing 7	other	.	TDRD7	-1.23353
													.
LOC106595864	LOC106595864	XM_014187212.1	mucin-5AC-like	protein coding		-1.06015	-1.08579	-1.07297		MUC5AC	mucin 5AC, oligomeric mucus/gel-forming	peptidase	.	MUC5AC	-1.23927
LOC106592222	LOC106592222	XM_014183540.1	mucin-5B-like	protein coding		-1.14155	-1.09799	-1.11977		MUC5AC	mucin 5AC, oligomeric mucus/gel-forming		.
LOC106597358	LOC106597358	XM_014188557.1	mucin-2-like	protein coding		-1.08701	-1.24511	-1.16606		MUC5AC	mucin 5AC, oligomeric mucus/gel-forming		.
LOC106597518	LOC106597518	XM_014188697.1	mucin-2-like	protein coding		-1.21717	-1.13783	-1.1775		MUC5AC	mucin 5AC, oligomeric mucus/gel-forming		.
LOC106597354	LOC106597354	XM_014188551.1	mucin-2-like	protein coding		-1.40447	-1.27006	-1.33727		MUC5AC	mucin 5AC, oligomeric mucus/gel-forming		.
LOC106597407	LOC106597407	XM_014188601.1	mucin-2-like	protein coding		-1.27106	-1.50278	-1.38692		MUC5AC	mucin 5AC, oligomeric mucus/gel-forming		.
LOC106597903	LOC106597903	XM_014189016.1	mucin-5AC-like	protein coding		-1.47965	-1.34918	-1.41442		MUC5AC	mucin 5AC, oligomeric mucus/gel-forming		.
													.
LOC106568016	LOC106568016	XM_014138005.1	histone-lysine N-methyltransferase, H3 lysine-36 and H4 lysine-20 specific-like	protein coding		-1.48028	-1.0053	-1.24279		NSD1	nuclear receptor binding SET domain protein 1	transcription regulator	.	NSD1	-1.24279
													.
LOC106605377	LOC106605377	XM_014200922.1	neural-cadherin-like	protein coding		-1.3135	-1.05994	-1.18672		FAT1	FAT atypical cadherin 1	other	.	FAT1	-1.24281
LOC106580611	LOC106580611	XM_014161854.1	neural-cadherin-like	protein coding		-1.5038	-1.09401	-1.29891		FAT1	FAT atypical cadherin 1		.
													.
LOC106604542	LOC106604542	XM_014199280.1	fibroblast growth factor-binding protein 1-like	protein coding		-1.27813	-1.22683	-1.25248		FGFBP1	fibroblast growth factor binding protein 1	other	.	FGFBP1	-1.25248
LOC106609375	LOC106609375	XM_014208151.1	thioredoxin reductase 1, cytoplasmic-like	protein coding		-1.55641	-1.01671	-1.28656		TXNRD1	thioredoxin reductase 1	enzyme	.	TXNRD1	-1.28656
LOC106583790	slc6a1	XM_014168363.1	solute carrier family 6 member 1	protein coding		-1.41424	-1.16133	-1.28778		SLC6A1	solute carrier family 6 member 1	transporter	.	SLC6A1	-1.28778
LOC106607819	LOC106607819	XM_014205197.1	gap junction epsilon-1 protein-like	protein coding		-1.50548	-1.0761	-1.29079		GJE1	gap junction protein epsilon 1	other	.	GJE1	-1.29079
LOC106612366	LOC106612366	XM_014213438.1	coagulation factor IX-like	protein coding		-1.52351	-1.07098	-1.29725		F10	coagulation factor X	peptidase	.	F10	-1.29725
LOC106574125	ankub1	XM_014149742.1	ankyrin repeat and ubiquitin domain containing 1	protein coding		-1.44235	-1.15915	-1.30075		ANKUB1	ankyrin repeat and ubiquitin domain containing 1	other	.	ANKUB1	-1.30075
LOC106607170	LOC106607170	XM_014203826.1	uncharacterized LOC106607170	protein coding		-1.49103	-1.16793	-1.32948		CBX7	chromobox 7	other	.	CBX7	-1.32948
LOC106608908	LOC106608908	XM_014207119.1	kelch-like protein 33	protein coding		-1.48792	-1.19347	-1.3407		KLHL33	kelch like family member 33	other	.	KLHL33	-1.3407
LOC106573975	slc5a5	XM_014149454.1	solute carrier family 5 member 5	protein coding		-1.68841	-1.00015	-1.34428		SLC5A5	solute carrier family 5 member 5	transporter	.	SLC5A5	-1.34428
LOC106594674	LOC106594674	XM_014186070.1	calmodulin-regulated spectrin-associated protein 3-like	protein coding		-1.60392	-1.09572	-1.34982		CAMSAP3	calmodulin regulated spectrin associated protein family member 3	other	.	CAMSAP3	-1.34982
LOC106595905	LOC106595905	XM_014187246.1	FYVE, RhoGEF and PH domain-containing protein 1-like	protein coding		-1.51605	-1.23712	-1.37659		FGD1	FYVE, RhoGEF and PH domain containing 1	other	.	FGD1	-1.37659
LOC106593043	LOC106593043	XM_014184386.1	protein asteroid homolog 1-like	protein coding		-1.1823	-1.57739	-1.37985		ASTE1	asteroid homolog 1	other	.	ASTE1	-1.37985
LOC106612628	LOC106612628	XM_014213970.1	membrane frizzled-related protein-like	protein coding		-1.58291	-1.23527	-1.40909		MFRP	membrane frizzled-related protein	transmembrane receptor	.	MFRP	-1.40909
LOC106570851	LOC106570851	XM_014143422.1	protein unc-13 homolog B-like	protein coding		-1.63177	-1.1949	-1.41334		UNC13B	unc-13 homolog B	other	.	UNC13B	-1.41334
LOC106593461	LOC106593461	XM_014184795.1	N-acetyllactosaminide beta-1,3-N-acetylglucosaminyltransferase 2-like	protein coding		-1.56724	-1.30558	-1.43641		B3GNT2	UDP-GlcNAc:betaGal beta-1,3-N-acetylglucosaminyltransferase 2	enzyme	.	B3GNT2	-1.43641
LOC106580065	LOC106580065	XM_014160675.1	retinal dehydrogenase 1-like	protein coding		-1.63657	-1.28489	-1.46073		ALDH1A2	aldehyde dehydrogenase 1 family member A2	enzyme	.	ALDH1A2	-1.46073
LOC106570180	LOC106570180	XM_014142219.1	extracellular matrix protein 1-like	protein coding		-1.45124	-1.48748	-1.46936		ECM1	extracellular matrix protein 1	transporter	.	ECM1	-1.46936
LOC106560589	LOC106560589	XM_014123621.1	histidine-rich glycoprotein-like	protein coding		-1.60128	-1.39607	-1.49868		FETUB	fetuin B	other	.	FETUB	-1.49868
LOC106609213	LOC106609213	XM_014207740.1	uncharacterized LOC106609213	protein coding		-1.2388	-1.76591	-1.50235		SUSD3	sushi domain containing 3	other	.	SUSD3	-1.50235
LOC106603248	LOC106603248	XM_014196626.1	protocadherin-10-like	protein coding		-1.59443	-1.43275	-1.51359		PCDH10	protocadherin 10	other	.	PCDH10	-1.51359
LOC106566792	LOC106566792	XM_014135182.1	protein bassoon-like	protein coding		-1.45472	-1.67348	-1.5641		BSN	bassoon presynaptic cytomatrix protein	other	.	BSN	-1.5641
LOC106576863	LOC106576863	XM_014154360.1	mitogen-activated protein kinase 8-like	protein coding		-1.58841	-1.54587	-1.56714		MAPK8	mitogen-activated protein kinase 8	kinase	.	MAPK8	-1.56714
LOC106584331	LOC106584331	XM_014169503.1	ELAV-like protein 4	protein coding		-1.54531	-1.6199	-1.58261		ELAVL4	ELAV like RNA binding protein 4	translation regulator	.	ELAVL4	-1.58261
LOC106579993	LOC106579993	XM_014160514.1	voltage-dependent N-type calcium channel subunit alpha-1B-like	protein coding		-1.75695	-1.43811	-1.59753		CACNA1B	calcium voltage-gated channel subunit alpha1 B	ion channel	.	CACNA1B	-1.59753
LOC106585332	LOC106585332	XM_014171423.1	tumor necrosis factor ligand superfamily member 15-like	protein coding		-1.55477	-1.6492	-1.60198		TNFSF14	TNF superfamily member 14	cytokine	.	TNFSF14	-1.60198
LOC100194577	ldb3	NM_001139663.1	LIM domain binding 3	protein coding		-1.70768	-1.58191	-1.64479		LDB3	LIM domain binding 3	transporter	.	LDB3	-1.64479
LOC106613063	LOC106613063	XM_014214947.1	chloride channel protein 2-like	protein coding		-2.09715	-1.22136	-1.65925		CLCN2	chloride voltage-gated channel 2	ion channel	.	CLCN2	-1.65925
LOC106610731	LOC106610731	XM_014210245.1	protein GREB1-like	protein coding		-2.09792	-1.22535	-1.66164		GREB1	growth regulating estrogen receptor binding 1	other	.	GREB1	-1.66164
													.
LOC106596831	LOC106596831	XM_014188090.1	intestinal mucin-like protein	protein coding		-1.2273	-2.09322	-1.66026		MUC2	mucin 2, oligomeric mucus/gel-forming	other	.	MUC2	-1.66309
LOC106591145	LOC106591145	XM_014182333.1	intestinal mucin-like protein	protein coding		-1.28262	-2.0492	-1.66591		MUC2	mucin 2, oligomeric mucus/gel-forming		.
													.
LOC106585654	LOC106585654	XM_014172085.1	galactosylceramide sulfotransferase-like	protein coding		-2.01285	-1.31723	-1.66504		GAL3ST1	galactose-3-O-sulfotransferase 1	enzyme	.	GAL3ST1	-1.66504
LOC106581149	LOC106581149	XR_001323020.1	protein turtle homolog B-like	protein coding		-2.00617	-1.34468	-1.67542		IGSF9B	immunoglobulin superfamily member 9B	other	.	IGSF9B	-1.67542
LOC106589857	LOC106589857	XM_014180257.1	caskin-2-like	protein coding		-1.93354	-1.49147	-1.71251		CASKIN2	CASK interacting protein 2	other	.	CASKIN2	-1.71251
LOC106575301	LOC106575301	XM_014151743.1	sodium channel protein type 2 subunit alpha-like	protein coding		-1.61354	-1.84794	-1.73074		SCN2A	sodium voltage-gated channel alpha subunit 2	ion channel	.	SCN2A	-1.73074
LOC106565465	LOC106565465	XM_014132676.1	protein lifeguard 2-like	protein coding		-2.0408	-1.43657	-1.73868		FAIM2	Fas apoptotic inhibitory molecule 2	other	.	FAIM2	-1.73868
LOC106608237	LOC106608237	XM_014206074.1	isthmin-2-like	protein coding		-1.98065	-1.55246	-1.76655		ISM2	isthmin 2	other	.	ISM2	-1.76655
LOC106613213	LOC106613213	XM_014215253.1	cholinesterase-like	protein coding		-2.43843	-1.10567	-1.77205		BCHE	butyrylcholinesterase	enzyme	.	BCHE	-1.77205
LOC106606842	LOC106606842	XM_014203225.1	acid-sensing ion channel 2	protein coding		-1.48574	-2.05924	-1.77249		ASIC2	acid sensing ion channel subunit 2	ion channel	.	ASIC2	-1.77249
LOC106575327	LOC106575327	XM_014151807.1	LON peptidase N-terminal domain and RING finger protein 2-like	protein coding		-1.83661	-1.72119	-1.7789		LONRF2	LON peptidase N-terminal domain and ring finger 2	other	.	LONRF2	-1.7789
LOC106583889	LOC106583889	XM_014168515.1	heme-binding protein 2-like	protein coding		-2.0624	-1.51193	-1.78717		HEBP2	heme binding protein 2	other	.	HEBP2	-1.78717
LOC106580807	LOC106580807	XM_014162265.1	semaphorin-7A-like	protein coding		-2.02834	-1.70943	-1.86889		SEMA7A	semaphorin 7A (John Milton Hagen blood group)	transmembrane receptor	.	SEMA7A	-1.86889
LOC106609152	LOC106609152	XM_014207634.1	arg8-vasotocin receptor-like	protein coding		-2.4169	-1.40857	-1.91273		AVPR1A	arginine vasopressin receptor 1A	G-protein coupled receptor	.	AVPR1A	-1.91273
LOC106581822	gpd2	XM_014164200.1	glycerol-3-phosphate dehydrogenase 2	protein coding		-2.19668	-1.70889	-1.95278		GPD2	glycerol-3-phosphate dehydrogenase 2	enzyme	.	GPD2	-1.95278
LOC106581781	LOC106581781	XM_014164075.1	collagen alpha-1(XXVIII) chain-like	protein coding		-1.91536	-2.03973	-1.97755		COL28A1	collagen type XXVIII alpha 1 chain	other	.	COL28A1	-1.97755
													.
LOC106609915	LOC106609915	XM_014208958.1	sialic acid synthase-like	protein coding		-2.90116	-1.18457	-2.04286		NANS	N-acetylneuraminate synthase	enzyme	.	NANS	-2.11535
LOC106594767	LOC106594767	XM_014186155.1	sialic acid synthase-like	protein coding		-2.97415	-1.28985	-2.132		NANS	N-acetylneuraminate synthase		.
LOC106609889	LOC106609889	XM_014208923.1	sialic acid synthase-like	protein coding		-3.0057	-1.33665	-2.17117		NANS	N-acetylneuraminate synthase		.
													.
LOC106562772	LOC106562772	XM_014127771.1	neuronal acetylcholine receptor subunit alpha-7-like	protein coding		-2.76532	-1.53004	-2.14768		CHRNA7	cholinergic receptor nicotinic alpha 7 subunit	transmembrane receptor	.	CHRNA7	-2.14768
LOC106566856	LOC106566856	XM_014135351.1	succinate dehydrogenase [ubiquinone] iron-sulfur subunit, mitochondrial-like	protein coding		-2.28787	-2.32159	-2.30473		SDHB	succinate dehydrogenase complex iron sulfur subunit B	enzyme	.	SDHB	-2.30473
LOC106603364	LOC106603364	XM_014196939.1	sodium channel subunit beta-4-like	protein coding		-2.96477	-1.7377	-2.35124		SCN4B	sodium voltage-gated channel beta subunit 4	ion channel	.	SCN4B	-2.35124
LOC106594819	LOC106594819	XM_014186204.1	corticosteroid 11-beta-dehydrogenase isozyme 2-like	protein coding		-2.6145	-2.1501	-2.3823		HSD11B2	hydroxysteroid 11-beta dehydrogenase 2	enzyme	.	HSD11B2	-2.3823
LOC100194860	gbrd	NM_001139889.1	Gamma-aminobutyric acid receptor subunit delta	protein coding		-2.91233	-1.88164	-2.39698		GABRD	gamma-aminobutyric acid type A receptor delta subunit	ion channel	.	GABRD	-2.39698
LOC106607156	LOC106607156	XM_014203794.1	heat-stable enterotoxin receptor-like	protein coding		-2.90549	-1.90534	-2.40542		GUCY2C	guanylate cyclase 2C	kinase	.	GUCY2C	-2.40542
LOC106597204	LOC106597204	XM_014188425.1	pinopsin-like	protein coding		-2.89899	-2.10916	-2.50407		OPN3	opsin 3	G-protein coupled receptor	.	OPN3	-2.50407
LOC106585409	LOC106585409	XM_014171569.1	spermatid perinuclear RNA-binding protein-like	protein coding		-2.81519	-2.41467	-2.61493		STRBP	spermatid perinuclear RNA binding protein	other	.	STRBP	-2.61493
LOC106596671	LOC106596671	XM_014187940.1	protein APCDD1-like	protein coding		-3.08567	-2.63789	-2.86178		APCDD1	APC down-regulated 1	other	.	APCDD1	-2.86178
LOC106586762	LOC106586762	XM_014174368.1	growth hormone-regulated TBC protein 1-A-like	protein coding		-3.39409	-2.47632	-2.9352		GRTP1	growth hormone regulated TBC protein 1	other	.	GRTP1	-2.9352
LOC106606833	LOC106606833	XM_014203242.1	uncharacterized LOC106606833	protein coding		-3.38589	-2.73374	-3.05982		MSLNL	mesothelin like	other	.	MSLNL	-3.05982
1 Log2 FC for sites A vs C comparison
2 Log2 FC for B vs C comparison
3 mean Log2 FC for A vs C and B vs C comparisons
4 mean expression of salmon genes mapped to the same human ortholog
