# Supplementary material for: Integration of Transcriptome, Gross Morphology and Histopathology in the Gill of Sea Farmed Atlantic Salmon (Salmo salar): Lessons From Multi-Site Sampling
Source: Front Genet. 2020 Jun 19;11:610. doi: 10.3389/fgene.2020.00610 (PMC7316992; doi:10.3389/fgene.2020.00610)
Supplement: Supplementary file 10 [file Table_8.XLSX]

## Sheet: Suppl Table 8
Supplementary Table 8. Details of top 13 canonical pathways that were significantly altered (P value < 0.01) in Atlantic salmon gills with moderate histopathology (sites A and B) vs low histopathology (site C),
identified by Ingenuity Pathway Analysis (IPA). The analysis was performed on 311 salmon genes mapped to 235 human orthologs (for details see Supplementary Table 7). Ratios are numbers of the pathway-specific
genes that are present in the experimental set of genes over the total number of known genes mapped to that pathway. The activation z-score ≥ 2 predicts an overall increase in the pathway activity, while
the z-score ≤ −2 predicts an overall decrease in the pathway activity; no z-score is marked with “NA”. The corresponding genes (35 in total) are presented in HGNC format, with the expression values (mean Log2 FC)
calculated as in Supplementary Table 7.
Canonical pathway	−Log10 (P value)	P value	Ratio	z-score	Corresponding genes1	Pathway category
IL-17 Signalling	4.69	2.04174e-05	7/80	NA	CEBPB, CXCL10, IL17F, MAP2K1, MAPK8, MUC5B, NOS2	Cellular Immune Response, Cytokine Signalling, Pathogen-Influenced Signalling
IL-6 Signalling	3.46	0.000346737	7/125	-0.378	CEBPB, MAP2K1, MAPK8, SOCS1, SOCS3, TNFRSF1B, VEGFA	Cellular Immune Response, Cytokine Signalling
STAT3 Pathway	3.26	0.000549541	7/135	-0.816	CXCR1, MAP2K1, MAPK8, NTRK2, SOCS1, SOCS3, VEGFA	Cellular Growth, Proliferation and Development, Transcriptional Regulation
Acute Phase Response Signalling	3.22	0.00060256	8/179	0	CEBPB, MAP2K1, MAPK8, MBL2, RBP1, SOCS1, SOCS3, TNFRSF1B	Cytokine Signalling, Ingenuity Toxicity List Pathways
Granzyme A Signalling	2.95	0.00112202	3/20	NA	GZMA, HIST1H1D, PRF1	Cellular Immune Response
Role of JAK family kinases in IL-6-type Cytokine Signalling	2.66	0.00218776	3/25	NA	MAPK8, SOCS1, SOCS3	Cytokine Signalling
Crosstalk between Dendritic Cells and Natural Killer Cells	2.62	0.00239883	5/89	NA	ACTA1, CAMK2B, LTA, PRF1, TNFRSF1B	Cellular Immune Response
TNFR2 Signalling	2.43	0.00371535	3/30	NA	LTA, MAPK8, TNFRSF1B	Apoptosis, Cytokine Signalling
Autophagy	2.42	0.00380189	4/61	NA	CTSG, CTSL, CTSV, WDFY3	Cellular Stress and Injury, Organismal Growth and Development
Agranulocyte Adhesion and Diapedesis	2.39	0.0040738	7/192	NA	ACTA1, CCL4L1/CCL4L2, CXCL10, CXCL9, CXCR1, MMP13, MYH7	Cellular Immune Response
eNOS Signalling	2.18	0.00660693	6/159	0	AQP1, BDKRB2, CCNA2, CHRNA2, CHRNA7, VEGFA	Cardiovascular Signalling
HMGB1 Signalling	2.11	0.00776247	6/165	1.342	IL17F, LTA, MAP2K1, MAPK8, TNFRSF1B, TNFSF14	Cellular Immune Response, Cellular Stress and Injury, Cytokine Signalling, Humoral Immune Response
JAK/Stat Signalling	2.01	0.00977237	4/80	0	CEBPB, MAP2K1, SOCS1, SOCS3	Apoptosis, Cellular Growth, Proliferation and Development, Intracellular and Second Messenger Signalling
1 HGNC gene symbols and names, followed by mean Log2 FC
ACTA1, actin alpha 1, skeletal muscle, −1.0
AQP1, aquaporin 1 (Colton blood group), 1.5
BDKRB2, bradykinin receptor B2, 1.7
CAMK2B, calcium/calmodulin dependent protein kinase II beta, 1.5
CCL4L1/CCL4L2, C-C motif chemokine ligand 4 like 1, 1.2
CCNA2 (CYR61), cellular communication network factor 1, 1.5
CEBPB, CCAAT enhancer binding protein beta, 1.0
CHRNA2, cholinergic receptor nicotinic alpha 2 subunit, 1.6
CHRNA7, cholinergic receptor nicotinic alpha 7 subunit, −2.1
CTSG, cathepsin G, 1.4
CTSL, cathepsin L, 1.8
CTSV, cathepsin V, 1.1
CXCL10, C-X-C motif chemokine ligand 10, 1.3
CXCL9, C-X-C motif chemokine ligand 9, 3.4
CXCR1, C-X-C motif chemokine receptor 1, 1.7
GZMA, granzyme A, 1.3
HIST1H1D, H1.3 linker histone, cluster member, 1.5
IL17F, interleukin 17F, 1.4
LTA, lymphotoxin alpha, 2.1
MAP2K1, mitogen-activated protein kinase kinase 1, 1.3
MAPK8, mitogen-activated protein kinase 8, −1.6
MBL2, mannose binding lectin 2, 1.7
MMP13, matrix metallopeptidase 1, 2.1
MUC5B, mucin 5B, oligomeric mucus/gel-forming, −1.2
MYH7, myosin heavy chain 7, 2.1
NOS2, nitric oxide synthase 2, 2.4
NTRK2, neurotrophic receptor tyrosine kinase 2, 2.3
PRF1, perforin 1, 1.8
RBP1, retinol binding protein 1, 2.1
SOCS1, suppressor of cytokine signalling 1, 1.1
SOCS3, suppressor of cytokine signalling 3, 1.1
TNFRSF1B, TNF receptor superfamily member 1B, 1.5
TNFSF14, TNF superfamily member 14, −1.6
VEGFA, vascular endothelial growth factor A, −1.1
WDFY3, WD repeat and FYVE domain containing 3, −1.1
