# Supplementary material for: Integration of Transcriptome, Gross Morphology and Histopathology in the Gill of Sea Farmed Atlantic Salmon (Salmo salar): Lessons From Multi-Site Sampling
Source: Front Genet. 2020 Jun 19;11:610. doi: 10.3389/fgene.2020.00610 (PMC7316992; doi:10.3389/fgene.2020.00610)
Supplement: Supplementary file 11 [file Table_9.XLSX]

## Sheet: Suppl Table 9
Supplementary Table 9. Details of top 15 upstream regulators activated in Atlantic salmon gills with moderate histopathology (sites A and B) vs low histopathology (site C). The analysis was performed on
311 salmon genes mapped to 235 human orthologs, using Ingenuity Pathway Analysis (IPA). The corresponding genes are presented in HGNC format, with the expression values (mean Log2 FC) calculated
as in Supplementary Table 7.
Upstream regulator	Molecule type	Predicted state	Activation z-score	Consistency ratio	Overlap P value	Corresponding genes2
LPS (lipopolysaccharide)	endotoxin	activated	3.037	36/55	5.88e-12	ACOD1, ACTA1, ADM, AQP1, AVPR1A, BATF3, CD200, CEBPB, CLEC4E, CTSL, CTSV, CXCL10, CXCL9, CXCR1, CYP27A1, DUSP4, EEF2, FASN, FPR1, G0S2, GBP1, GBP5, GZMA, IFI44, IGHM, KLF2, LTA, MAPK8, MB, MBL2, MEFV, MMP13, MUC2, MUC5AC, MUC5B, MYH7, NCF2, NOS2, P2RY12, P2RY6, PDE4B, PIGR, SATB1, SH2D1A, SIGLEC1, SLC16A3, SOCS1, SOCS3, ST18, TGM2, TNFRSF1B, TNFSF14, TSC22D3, VCAN, VEGFA
NOD2 (nucleotide binding oligomerization domain containing 2)	PRR1	activated	2.942	9/9	9.09e-08	ACOD1, ALDH1A2, CLEC4E, CXCL10, KLF2, MEFV, NOS2, PDE4B, SOCS3
IL1B (interleukin 1 beta)	cytokine	activated	2.932	21/30	9.25e-08	ACOD1, ADM, AVPR1A, CEBPB, CHST6, CXCL10, CXCL9, CXCR1, G0S2, GBP1, IER2, IL17F, LTA, MEFV, MMP13, MUC2, MUC5AC, MUC5B, NOS2, PDE4B, PIGR, PLB1, SOCS1, SOCS3, ST18, TGM2, TNFRSF1B, TSC22D3, VCAN, VEGFA
IFNG (interferon gamma)	cytokine	activated	2.681	29/43	3.29e-10	ACOD1, ADM, AQP1, AVPR1A, CCNA2, CD200, CEBPB, CLEC4E, CTSV, CXCL10, CXCL9, CYP27A1, DUSP4, FASN, GAL3ST1, GBP1, GBP5, IER2, IFI44, KLF2, LTA, MAP2K1, MEFV, MMP13, MUC2, NCF2, NEURL3, NOS2, NTRK2, OPN3, P2RY6, PIGR, PRSS8, RAB38, SEMA7A, SLC16A3, SLC6A1, SOCS1, SOCS3, ST18, TNFRSF1B, TSC22D3, VEGFA
PDGFB (platelet derived growth factor subunit B)	growth factor	activated	2.614	12/14	1.31e-05	ADM, AVPR1A, BDKRB2, CDO1, CEBPB, FASN, IER2, NOS2, RBP1, SOCS3, SYNE1, TGM2, VCAN, VEGFA
TNF (tumor necrosis factor)	cytokine	activated	2.6	35/55	2.02e-12	ACOD1, ACTA1, ADM, AQP1, AVPR1A, BDKRB2, CASP14, CD200, CDO1, CEBPB, CLEC4E, CXCL10, CXCL9, CXCR1, CYP27A1, DUSP4, FASN, FPR1, G0S2, GBP1, GPD2, HMGN3, IER2, JARID2, KLF2, KRT18, KRT8, MBL2, MEFV, MMP13, MUC2, MUC5AC, MYH7, NCF2, NOS2, P2RX5, P2RY6, PCDH10, PDE4B, PIGR, RAB32, RBP1, SLC5A5, SOCS1, SOCS3, SP7, TDRD7, TGM2, TNFRSF1B, TNFRSF6B, TNFSF14, TSC22D3, TXNRD1, VEGFA, ZNF365
IL2 (interleukin 2)	cytokine	activated	2.529	12/19	4.93e-05	CXCL10, CXCR1, CYP27A1, DUSP4, GZMA, GZMK, IL17F, LTA, MAP2K1, NOS2, OSBPL3, PDE4B, PRF1, SATB1, SOCS1, SOCS3, TNFRSF1B, TNFSF14, VEGFA
LIF (LIF interleukin 6 family cytokine)	cytokine	activated	2.435	10/11	2.23e-05	CCNA2, CEBPB, CXCL10, ECEL1, HBE1, MMP13, MYH7, REG1B, SOCS1, SOCS3, VEGFA
IL12B (interleukin 12B)	cytokine	activated	2.431	6/6	3.83e-05	CXCL10, IL17F, LTA, NOS2, SOCS1, SOCS3
IL12A (interleukin 12A)	cytokine	activated	2.425	6/6	8.94e-06	CXCL10, LTA, NOS2, PRF1, SOCS1, SOCS3
IL1 (interleukin 1) family	cytokine	activated	2.363	10/13	8.98e-05	CTSL, CXCL10, CXCL9, CYP27A1, FPR1, MMP13, NOS2, PIGR, SOCS3, TGM2, TNFRSF1B, VCAN, VEGFA
IFNA2 (interferon alpha 2)	cytokine	activated	2.361	8/12	1.13e-05	CXCL10, CXCL9, GBP1, IFI44, MAL, MAP2K1, SH2D1A, SOCS1, SOCS3, TDRD7, TGM2, VEGFA
NFKB (nuclear factor kappa B) family	transcription factor	activated	2.281	14/23	3.86e-07	ADM, AQP1, CEBPB, CLEC4E, CXCL10, CXCL9, G0S2, GZMK, LTA, MBL2, MMP13, MUC2, MUC5AC, MUC5B, NCF2, NOS2, SLC16A3, SOCS1, SOCS3, ST18, TGM2, TNFSF14, VEGFA
AGT (angiotensinogen)	growth factor	activated	2.131	13/16	4.07e-05	ACTA1, ADM, BDKRB2, COX7A2, CXCL10, FASN, HSD3B1, LTA, MYH7, NCF2, NOS2, SCN2A, SOCS1, SOCS3, TNFRSF1B, VEGFA
IL6 (interleukin 6)	cytokine	activated	2.056	12/23	1.11e-05	ADM, ANG, CCNA2, CEBPB, CLEC4E, CXCL10, ELAVL4, HBE1, IGHM, IL17F, KRT18, KRT8, MAP2K1, MMP13, NCF2, NOS2, PRF1, SOCS1, SOCS3, SP7, TGM2, TNFRSF1B, VEGFA
1 Pattern recognition receptor
2 HGNC gene symbols and names, followed by mean Log2 FC
ACOD1, aconitate decarboxylase 1, 2.0
ACTA1, actin alpha 1, skeletal muscle, −1.0
ADM, adrenomedullin, 1.6
ALDH1A2, aldehyde dehydrogenase 1 family member A2, −1.5
ANG, angiogenin, 4.6
AQP1, aquaporin 1 (Colton blood group), 1.5
AVPR1A, arginine vasopressin receptor 1A, −1.9
BATF3, basic leucine zipper ATF-like transcription factor 3, 1.2
BDKRB2, bradykinin receptor B2, 1.7
CASP14, caspase 14, 1.5
CCNA2 (CYR61), cellular communication network factor 1, 1.5
CD200, CD200 molecule, 1.4
CDO1, cysteine dioxygenase type 1, 2.1
CEBPB, CCAAT enhancer binding protein beta, 1.0
CHST6, carbohydrate sulfotransferase 6, −1.2
CLEC4E, C-type lectin domain family 4 member E, 2.4
COX7A2, cytochrome c oxidase subunit 7A2, 1.4
CTSL, cathepsin L, 1.8
CTSV, cathepsin V, 1.1
CXCL10, C-X-C motif chemokine ligand 10, 1.3
CXCL9, C-X-C motif chemokine ligand 9, 3.4
CXCR1, C-X-C motif chemokine receptor 1, 1.7
CYP27A1, cytochrome P450 family 27 subfamily A member 1, −1.0
DUSP4, dual specificity phosphatase 4, 1.6
ECEL1, endothelin converting enzyme like 1, 1.5
EEF2, eukaryotic translation elongation factor 2, 1.6
ELAVL4, ELAV like RNA binding protein 4, −1.6
FASN, fatty acid synthase, 1.3
FPR1, formyl peptide receptor 1, 1.2
G0S2, G0/G1 switch 2, 1.4
GAL3ST1, galactose-3-O-sulfotransferase 1, −1.7
GBP1, guanylate binding protein 1, 1.3
GBP5, guanylate binding protein 5, 1.0
GPD2, glycerol-3-phosphate dehydrogenase 2, −2.0
GZMA, granzyme A, 1.3
GZMK, granzyme K, 1.3
HBE1, hemoglobin subunit epsilon 1, 1.4
HMGN3, high mobility group nucleosomal binding domain 3, 1.2
HSD3B1, hydroxy-delta-5-steroid dehydrogenase, 3 beta- and steroid delta-isomerase 1, 1.2
IER2, immediate early response 2, 1.2
IFI44, interferon induced protein 44, 1.3
IGHM, immunoglobulin heavy constant mu, 1.2
IL17F, interleukin 17F, 1.4
JARID2, jumonji and AT-rich interaction domain containing 2, −1.1
KLF2, Kruppel like factor 2, 1.3
KRT18, keratin 18, 1.4
KRT8, keratin 8, 1.5
LTA, lymphotoxin alpha, 2.1
MAL, mal, T cell differentiation protein, 1.3
MAP2K1, mitogen-activated protein kinase kinase 1, 1.3
MAPK8, mitogen-activated protein kinase 8, −1.6
MB, myoglobin, 1.2
MBL2, mannose binding lectin 2, 1.7
MEFV, MEFV innate immunity regulator, pyrin, 1.5
MMP13, matrix metallopeptidase 1, 2.1
MUC2, mucin 2, oligomeric mucus/gel-forming, −1.7
MUC5AC, mucin 5AC, oligomeric mucus/gel-forming, −1.2
MUC5B, mucin 5B, oligomeric mucus/gel-forming, −1.2
MYH7, myosin heavy chain 7, 2.1
NCF2, neutrophil cytosolic factor 2, 1.3
NEURL3, neuralized E3 ubiquitin protein ligase 3, 1.7
NOS2, nitric oxide synthase 2, 2.4
NTRK2, neurotrophic receptor tyrosine kinase 2, 2.3
OPN3, opsin 3, −2.5
OSBPL3, oxysterol binding protein like 3, −1.1
P2RX5, purinergic receptor P2X 5, 1.2
P2RY12, purinergic receptor P2Y12, 2.1
P2RY6, pyrimidinergic receptor P2Y6, −1.1
PCDH10, protocadherin 10, −1.5
PDE4B, phosphodiesterase 4B, 1.2
PIGR, polymeric immunoglobulin receptor, 1.2
PLB1, phospholipase B1, 1.9
PRF1, perforin 1, 1.8
PRSS8, serine protease 8, 1.4
RAB32, RAB32, member RAS oncogene family, 1.4
RAB38, RAB38, member RAS oncogene family, 1.2
RBP1, retinol binding protein 1, 2.1
REG1B, regenerating family member 1 beta, 3.8
SATB1, SATB homeobox 1, −1.0
SCN2A, sodium voltage-gated channel alpha subunit 2, −1.7
SEMA7A, semaphorin 7A (John Milton Hagen blood group), −1.9
SH2D1A, SH2 domain containing 1A, 1.2
SIGLEC1, sialic acid binding Ig like lectin 1, 1.3
SLC16A3, solute carrier family 16 member 3, −1.2
SLC5A5, solute carrier family 5 member 5, −1.3
SLC6A1, solute carrier family 6 member 1, −1.3
SOCS1, suppressor of cytokine signalling 1, 1.1
SOCS3, suppressor of cytokine signalling 3, 1.1
SP7, Sp7 transcription factor, −1.2
ST18, ST18 C2H2C-type zinc finger transcription factor, −1.2
SYNE1, spectrin repeat containing nuclear envelope protein 1, −1.2
TDRD7, tudor domain containing 7, −1.2
TGM2, transglutaminase 2, 1.4
TNFRSF1B, TNF receptor superfamily member 1B, 1.5
TNFRSF6B, TNF receptor superfamily member 6b, 1.9
TNFSF14, TNF superfamily member 14, −1.6
TSC22D3, TSC22 domain family member 3, 1.5
TXNRD1, thioredoxin reductase 1, −1.3
VCAN, versican, 1.1
VEGFA, vascular endothelial growth factor A, −1.1
ZNF365, zinc finger protein 365, −1.1
