# Supplementary material for: Integration of Transcriptome, Gross Morphology and Histopathology in the Gill of Sea Farmed Atlantic Salmon (Salmo salar): Lessons From Multi-Site Sampling
Source: Front Genet. 2020 Jun 19;11:610. doi: 10.3389/fgene.2020.00610 (PMC7316992; doi:10.3389/fgene.2020.00610)
Supplement: Supplementary file 12 [file Table_10.XLSX]

## Sheet: Suppl Table 10
Supplementary Table 10. Details of top 13 downstream effects predicted for Atlantic salmon gills with moderate histopathology (sites A and B) vs low histopathology (site C). The analysis was performed on
311 salmon genes mapped to 235 human orthologs, using Ingenuity Pathway Analysis (IPA). The corresponding genes are presented in HGNC format, with the expression values (mean Log2 FC) calculated
as in Supplementary Table 7.
Downstream effect	−Log10 (P value)	P value	Number of genes	Corresponding genes1
Organismal Injury and Abnormalities	13.7447	1.8e-14	229	ABCA12, ABCA4, ACTA1, ADAD1, ADM, ALDH1A2, ALOXE3, ANG, ANGPTL7, ANKUB1, APCDD1, AQP1, ART4, ART5, ASIC2, ASTE1, ASTL, AVPR1A, B3GNT2, BATF3, BCHE, BDKRB2, BHLHA15, BMP10, BSN, C15orf48, C1QL2, C1QL4, C1QTNF3, CACNA1B, CAMK2B, CAMSAP3, CASKIN2, CASP14, CBX7, CCNA2, CD200, CDO1, CEBPB, CHAD, CHRNA2, CHRNA7, CHST6, CLCN2, CLEC4E, CLEC4M, COL28A1, COL6A2, COL6A6, COX6B1, COX7A2, CPA1, CTRL, CTSG, CT…
Inflammatory Response	13.1891	6.47e-14	100	ABCA4, ACOD1, ACTA1, ADM, ANG, AQP1, BATF3, BDKRB2, BSN, C1QTNF3, CACNA1B, CCNA2, CD200, CDO1, CEBPB, CHRNA2, CHRNA7, CLEC4E, CLEC4M, CTSG, CTSL, CTSV, CXCL10, CXCL9, CXCR1, DNAJA4, DPEP1, ECM1, EEF2, F10, FASN, FPR1, G0S2, GABRD, GABRP, GAL3ST1, GBP1, GPX2, GUCY2C, GZMA, HBA1, HBB, HLA-DPA1, HNRNPA1, IFI44, IGHM, IL17F, JARID2, KLF2, KRT16, KRT18, KRT8, LGALS2, LGALS4, LTA, MAP2K1, MAPK8, MBL2, …
Cell-To-Cell Signaling and Interaction	12.2175	6.06e-13	84	ABCA4, ADM, ANG, ASIC2, AVPR1A, BATF3, BMP10, BSN, CACNA1B, CASP14, CCNA2, CD200, CEBPB, CHRNA7, CHST6, CLEC4E, CLEC4M, CTSG, CTSL, CTSV, CXCL10, CXCL9, CXCR1, DUSP4, ECEL1, ECM1, F10, FASN, FAT1, FGD1, FPR1, GABRD, GAL3ST1, GUCY2C, GZMA, HLA-DPA1, HSD11B2, IGHM, IGSF9B, IL17F, INPPL1, KLF2, KRT16, KRT18, KRT8, LGALS2, LGALS4, LTA, MAP2K1, MAPK8, MBL2, MMP13, MUC5B, MYBPC3, NOS2, NTRK2, P2RY12, P…
Infectious Diseases	12.163	6.87e-13	76	ACOD1, ADM, AVPR1A, BATF3, BDKRB2, CAMK2B, CCNA2, CD200, CEBPB, CHRNA7, CHST6, CLEC4E, CLEC4M, CTSG, CTSL, CTSV, CXCL10, CXCL9, CXCR1, DPEP1, DUSP4, F10, FASN, FPR1, GABRD, GABRP, GBP1, GBP5, GPD2, GRTP1, GUCY2C, GZMA, HBA1, HBB, HBE1, HIST1H1D, HNRNPA1, IFI44, IGHM, IL17F, KLF2, KRT18, KRT8, LTA, MAP2K1, MAPK8, MBL2, MUC5AC, MUC5B, NOS2, NTRK2, OLFM4, OSBPL3, P2RY12, P2RY6, PDE4B, PDIA2, PIGR, P…
Connective Tissue Disorders	12.0585	8.74e-13	74	ABCA4, ACTA1, ADM, ANG, BDKRB2, BSN, C1QTNF3, CACNA1B, CAMK2B, CD200, CEBPB, CLEC4E, COL6A2, COL6A6, CTSG, CTSL, CXCL10, CXCL9, CXCR1, DNAJA4, DPT, ECEL1, EEF2, F10, FASN, FPR1, G0S2, GABRD, GABRP, GBP1, GJB4, GZMA, HBA1, HBB, HLA-DPA1, HNRNPA1, IER2, IFI44, IGHM, IL17F, INPPL1, KLF2, LTA, MAP2K1, MAPK8, MBL2, MEFV, MMP13, MUC5AC, MUC5B, NANS, NCF2, NOS2, NSD1, NTRK2, PDE4B, PIEZO2, PTH2R, SCN2A,…
Inflammatory Disease	12.0585	8.74e-13	83	ACTA1, ADM, ANG, AQP1, BDKRB2, BSN, C1QTNF3, CACNA1B, CAMK2B, CCNA2, CD200, CEBPB, CHRNA2, CHRNA7, CLEC4E, CTSG, CTSL, CTSV, CXCL10, CXCL9, CXCR1, DNAJA4, DPEP1, EEF2, F10, FASN, FPR1, G0S2, GABRD, GABRP, GBP1, GPX2, GUCY2C, GZMA, HBA1, HBB, HLA-DPA1, HNRNPA1, IFI44, IGHM, IL17F, KLF2, KRT16, KRT18, KRT8, LGALS4, LTA, MAP2K1, MAPK8, MBL2, MEFV, MMP13, MUC2, MUC5AC, MYBPC3, NCF2, NOS2, NTRK2, OLFM…
Immune Cell Trafficking	10.7352	1.84e-11	52	ADM, BMP10, CD200, CEBPB, CHRNA7, CLEC4E, CLEC4M, CTSG, CTSL, CTSV, CXCL10, CXCL9, CXCR1, F10, FASN, FPR1, GAL3ST1, GZMA, HLA-DPA1, IGHM, IL17F, KLF2, LGALS4, LTA, MAP2K1, MAPK8, MBL2, MUC5AC, MUC5B, NOS2, OLFM4, P2RY6, PDE4B, PIGR, PRF1, RAB32, SATB1, SH2D1A, SIGLEC1, SLA2, SLC16A3, SOCS1, SOCS3, TGM2, TNFRSF1B, TNFRSF6B, TNFSF14, TPSB2, TSC22D3, UMOD, VCAN, VEGFA
Cellular Movement	10.6271	2.36e-11	80	ADM, AQP1, BDKRB2, BMP10, CAMSAP3, CCNA2, CD200, CEBPB, CHAD, CHRNA7, CLEC4E, CLEC4M, CTSG, CTSL, CTSV, CXCL10, CXCL9, CXCR1, DPEP1, DPT, DUSP4, ECM1, F10, FAIM2, FASN, FAT1, FGD1, FGFBP1, FPR1, GAL3ST1, GBP1, IER2, IGHM, IL17F, INPPL1, KLF2, KRT16, KRT18, KRT8, LTA, MAP2K1, MAPK8, MB, MMP13, MUC2, NCF2, NOS2, NTRK2, OLFM4, P2RY12, P2RY6, PCDH10, PDE4B, PDIA2, PIEZO2, PIGR, PRF1, PRSS27, PTPRZ1, …
Tissue Morphology	10.3307	4.67e-11	86	ABCA12, ABCA4, ACTA1, ADM, ALDH1A2, ANG, AQP1, AVPR1A, BATF3, BDKRB2, BMP10, BSN, CAMSAP3, CCNA2, CD200, CEBPB, CHAD, CHRNA7, CLCN2, CLEC4E, CLEC4M, CTSV, CXCL10, CYP27A1, DPT, DUSP4, FAIM2, FASN, FPR1, G0S2, GPD2, GUCY2C, HBA1, HBB, HIST1H1D, HSD11B2, IGHM, IL17F, INPPL1, JARID2, KIF13A, KLF2, KRT18, KRT8, LDB3, LGALS2, LTA, MAP2K1, MAPK8, MB, MBL2, MMP13, MUC2, MUC5AC, MYBPC3, MYH7, NOS2, NTRK2…
Immunological Disease	9.38722	4.1e-10	123	ACTA1, ADAD1, ADM, ALOXE3, ANG, APCDD1, BATF3, BCHE, BDKRB2, BSN, CBX7, CCNA2, CD200, CDO1, CEBPB, CHRNA2, CLCN2, CLEC4E, COL6A2, COL6A6, CTSG, CTSL, CTSV, CXCL10, CXCL9, CXCR1, DNAJA4, DPEP1, DPT, DUSP4, ECEL1, ECM1, ECM2, EEF2, ELAVL4, ERMAP, F10, FAM91A1, FASN, FAT1, FETUB, G0S2, GABRD, GABRP, GBP1, GJB4, GJB5, GPD2, GREB1, GUCY2C, GZMA, GZMK, HBA1, HBB, HIST1H1D, HLA-DPA1, HNRNPA1, HSD3B1, IE…
Cellular Function and Maintenance	8.8962	1.27e-09	62	ADM, ANG, AQP1, ASIC2, AVPR1A, B3GNT2, BATF3, BDKRB2, BHLHA15, C1QTNF3, CD200, CEBPB, CHRNA7, CLCN2, CLEC4E, CTSG, CTSL, CTSV, CXCL10, CXCR1, DUSP4, ECM1, EEF2, FPR1, GPD2, GZMA, GZMK, HSD11B2, IGHM, KLF2, KRT18, KRT8, LGALS2, LTA, MAP2K1, MAPK8, MEFV, MUC5B, NOS2, P2RY12, P2RY6, PDE4B, PIEZO2, PIGR, PRF1, PSAP, RNF152, SATB1, SDHB, SH2D1A, SLA2, SOCS1, SOCS3, TGM2, TNFRSF1B, TNFRSF6B, TNFSF14, T…
Cell Death and Survival	8.30892	4.91e-09	108	ADM, ALDH1A2, ANG, AQP1, ASIC2, BATF3, BCHE, BDKRB2, BMP10, CAMK2B, CASP14, CCNA2, CD200, CEBPB, CHRNA7, CLCN2, CLEC4M, COX6B1, CPA1, CTSG, CTSL, CTSV, CXCL10, CXCL9, CXCR1, DPEP1, DUSP4, ECEL1, ECM1, EEF2, ELAVL4, EPB41, FAIM2, FASN, FAT1, FETUB, FGD1, G0S2, GABRD, GABRP, GBP1, GPX2, GUCY2C, GZMA, GZMK, HBA1, HBB, HEBP2, HNRNPA1, HSD11B2, IGHM, IL17F, INPPL1, KLF2, KRT18, KRT8, LGALS2, LGALS4, L…
Humoral Immune Response	7.02641	9.41e-08	24	AVPR1A, C1QTNF3, CEBPB, CHRNA7, CLEC4E, CLEC4M, CXCL10, DUSP4, ECM1, IGHM, KLF2, LGALS2, LTA, MBL2, NOS2, PIGR, PRF1, SATB1, SH2D1A, SIGLEC1, SOCS1, SOCS3, TNFRSF1B, VEGFA
1 HGNC gene symbols and names, followed by mean Log2 FC
ABCA12, ATP binding cassette subfamily A member 12, 1.6
ABCA4, ATP binding cassette subfamily A member 4, −1.1
ACOD1, aconitate decarboxylase 1, 2.0
ACTA1, actin alpha 1, skeletal muscle, −1.0
ADAD1, adenosine deaminase domain containing 1, −1.2
ADM, adrenomedullin, 1.6
ALDH1A2, aldehyde dehydrogenase 1 family member A2, −1.5
ALOXE3, arachidonate lipoxygenase 3, 1.5
ANG, angiogenin, 4.6
ANGPTL7, angiopoietin like 7, 1.2
ANKUB1, ankyrin repeat and ubiquitin domain containing 1, −1.3
APCDD1, APC down-regulated 1, −2.9
AQP1, aquaporin 1 (Colton blood group), 1.5
ART4, ADP-ribosyltransferase 4 (Dombrock blood group), 1.5
ART5, ADP-ribosyltransferase 5, 1.9
ASIC2, acid sensing ion channel subunit 2, −1.8
ASTE1, asteroid homolog 1, −1.4
ASTL, astacin like metalloendopeptidase, 2.2
AVPR1A, arginine vasopressin receptor 1A, −1.9
B3GNT2, UDP-GlcNAc:betaGal beta−1, 3-N-acetylglucosaminyltransferase 2, −1.4
BATF3, basic leucine zipper ATF-like transcription factor 3, 1.2
BCHE, butyrylcholinesterase, −1.8
BDKRB2, bradykinin receptor B2, 1.7
BHLHA15, basic helix-loop-helix family member a15, 1.9
BMP10, bone morphogenetic protein 10, 1.1
BSN, bassoon presynaptic cytomatrix protein, −1.6
C15orf48, chromosome 15 open reading frame 48, 1.2
C1QL2, complement C1q like 2, 2.0
C1QL4, complement C1q like 4, 2.8
C1QTNF3, C1q and TNF related 3, 3.1
CACNA1B, calcium voltage-gated channel subunit alpha1 B, −1.6
CAMK2B, calcium/calmodulin dependent protein kinase II beta, 1.5
CAMSAP3, calmodulin regulated spectrin associated protein family member 3, −1.3
CASKIN2, CASK interacting protein 2, −1.7
CASP14, caspase 14, 1.5
CBX7, chromobox 7, −1.3
CCNA2 (CYR61), cellular communication network factor 1, 1.5
CD200, CD200 molecule, 1.4
CDO1, cysteine dioxygenase type 1, 2.1
CEBPB, CCAAT enhancer binding protein beta, 1.0
CHAD, chondroadherin, 1.5
CHRNA2, cholinergic receptor nicotinic alpha 2 subunit, 1.6
CHRNA7, cholinergic receptor nicotinic alpha 7 subunit, −2.1
CHST6, carbohydrate sulfotransferase 6, −1.2
CLCN2, chloride voltage-gated channel 2, −1.7
CLEC4E, C-type lectin domain family 4 member E, 2.4
CLEC4M, C-type lectin domain family 4 member M, 2.0
COL28A1, collagen type XXVIII alpha 1 chain, −2.0
COL6A2, collagen type VI alpha 2 chain, 1.7
COL6A6, collagen type VI alpha 6 chain, 1.3
COX6B1, cytochrome c oxidase subunit 6B1, 1.7
COX7A2, cytochrome c oxidase subunit 7A2, 1.4
CPA1, carboxypeptidase A1, 2.7
CTRL, chymotrypsin like, 4.2
CTSG, cathepsin G, 1.4
CTSL, cathepsin L, 1.8
CTSV, cathepsin V, 1.1
CXCL10, C-X-C motif chemokine ligand 10, 1.3
CXCL9, C-X-C motif chemokine ligand 9, 3.4
CXCR1, C-X-C motif chemokine receptor 1, 1.7
CYP27A1, cytochrome P450 family 27 subfamily A member 1, −1.0
DNAJA4, DnaJ heat shock protein family (Hsp40) member A4, −1.2
DPEP1, dipeptidase 1, 1.5
DPT, dermatopontin, 1.2
DUSP4, dual specificity phosphatase 4, 1.6
ECEL1, endothelin converting enzyme like 1, 1.5
ECM1, extracellular matrix protein 1, −1.5
ECM2, extracellular matrix protein 2, 1.2
EEF2, eukaryotic translation elongation factor 2, 1.6
ELAVL4, ELAV like RNA binding protein 4, −1.6
ENDOD1, endonuclease domain containing 1, 1.6
EPB41, erythrocyte membrane protein band 4.1, −1.0
EPYC, epiphycan, 1.2
ERMAP, erythroblast membrane associated protein (Scianna blood group), 1.4
F10, coagulation factor X, −1.3
FAIM2, Fas apoptotic inhibitory molecule 2, −1.7
FAM91A1, family with sequence similarity 91 member A1, −1.1
FASN, fatty acid synthase, 1.3
FAT1, FAT atypical cadherin 1, −1.2
FETUB, fetuin B, −1.5
FGD1, FYVE, RhoGEF and PH domain containing 1, −1.4
FGFBP1, fibroblast growth factor binding protein 1, −1.3
FJX1, four-jointed box kinase 1, 1.2
FPR1, formyl peptide receptor 1, 1.2
G0S2, G0/G1 switch 2, 1.4
GABRD, gamma-aminobutyric acid type A receptor delta subunit, −2.4
GABRP, gamma-aminobutyric acid type A receptor pi subunit, −1.2
GAL3ST1, galactose-3-O-sulfotransferase 1, −1.7
GALR1, galanin receptor 1, 1.3
GBP1, guanylate binding protein 1, 1.3
GBP5, guanylate binding protein 5, 1.0
GDPD2, glycerophosphodiester phosphodiesterase domain containing 2, −1.1
GJB4, gap junction protein beta 4, 1.1
GJB5, gap junction protein beta 5, 1.2
GPD2, glycerol−3-phosphate dehydrogenase 2, −2.0
GPX2, glutathione peroxidase 2, 3.9
GREB1, growth regulating estrogen receptor binding 1, −1.7
GRTP1, growth hormone regulated TBC protein 1, −2.9
GUCY2C, guanylate cyclase 2C, −2.4
GZMA, granzyme A, 1.3
GZMK, granzyme K, 1.3
HBA1, hemoglobin subunit alpha 1, 1.4
HBB, hemoglobin subunit beta, 1.4
HBE1, hemoglobin subunit epsilon 1, 1.4
HEBP2, heme binding protein 2, −1.8
HIST1H1D, H1.3 linker histone, cluster member, 1.5
HLA-DPA1, major histocompatibility complex, class II, DP alpha 1, 2.4
HMGN3, high mobility group nucleosomal binding domain 3, 1.2
HNRNPA1, heterogeneous nuclear ribonucleoprotein A1, 1.7
HSD11B2, hydroxysteroid 11-beta dehydrogenase 2, −2.4
HSD3B1, hydroxy-delta-5-steroid dehydrogenase, 3 beta- and steroid delta-isomerase 1, 1.2
IER2, immediate early response 2, 1.2
IFI44, interferon induced protein 44, 1.3
IGHM, immunoglobulin heavy constant mu, 1.2
IGSF9B, immunoglobulin superfamily member 9B, −1.7
IL17F, interleukin 17F, 1.4
INPPL1, inositol polyphosphate phosphatase like 1, −1.2
ISM2, isthmin 2, −1.8
JARID2, jumonji and AT-rich interaction domain containing 2, −1.1
KANK4, KN motif and ankyrin repeat domains 4, −1.1
KIF13A, kinesin family member 13A, −1.1
KLF2, Kruppel like factor 2, 1.3
KLHL33, kelch like family member 33, −1.3
KRT16, keratin 16, 1.6
KRT18, keratin 18, 1.4
KRT8, keratin 8, 1.5
LDB3, LIM domain binding 3, −1.6
LGALS2, galectin 2, 1.7
LGALS4, galectin 4, 1.4
LONRF2, LON peptidase N-terminal domain and ring finger 2, −1.8
LTA, lymphotoxin alpha, 2.1
MAL, mal, T cell differentiation protein, 1.3
MAP2K1, mitogen-activated protein kinase kinase 1, 1.3
MAPK8, mitogen-activated protein kinase 8, −1.6
MB, myoglobin, 1.2
MBL2, mannose binding lectin 2, 1.7
MEFV, MEFV innate immunity regulator, pyrin, 1.5
MFRP, membrane frizzled-related protein, −1.4
MMP13, matrix metallopeptidase 1, 2.1
MOK, MOK protein kinase, −1.1
MSLNL, mesothelin like, −3.1
MSMB, microseminoprotein beta, 1.6
MUC2, mucin 2, oligomeric mucus/gel-forming, −1.7
MUC5AC, mucin 5AC, oligomeric mucus/gel-forming, −1.2
MUC5B, mucin 5B, oligomeric mucus/gel-forming, −1.2
MYBPC3, myosin binding protein C, cardiac, 1.4
MYH7, myosin heavy chain 7, 2.1
MYRIP, myosin VIIA and Rab interacting protein, −1.2
NANS, N-acetylneuraminate synthase, −2.1
NCF2, neutrophil cytosolic factor 2, 1.3
NOS2, nitric oxide synthase 2, 2.4
NSD1, nuclear receptor binding SET domain protein 1, −1.2
NTRK2, neurotrophic receptor tyrosine kinase 2, 2.3
OLFM4, olfactomedin 4, 1.6
OPN3, opsin 3, −2.5
OSBPL3, oxysterol binding protein like 3, −1.1
OXGR1, oxoglutarate receptor 1, 1.2
P2RX5, purinergic receptor P2X 5, 1.2
P2RY12, purinergic receptor P2Y12, 2.1
P2RY6, pyrimidinergic receptor P2Y6, −1.1
PCDH10, protocadherin 10, −1.5
PDE4B, phosphodiesterase 4B, 1.2
PDIA2, protein disulfide isomerase family A member 2, 2.2
PHYHD1, phytanoyl-CoA dioxygenase domain containing 1, 1.0
PIEZO2, piezo type mechanosensitive ion channel component 2, −1.1
PIGR, polymeric immunoglobulin receptor, 1.2
PLB1, phospholipase B1, 1.9
PRF1, perforin 1, 1.8
PRSS27, serine protease 27, 1.4
PRSS8, serine protease 8, 1.4
PSAP, prosaposin, 1.3
PTH2R, parathyroid hormone 2 receptor, −1.1
PTPRZ1, protein tyrosine phosphatase receptor type Z1, 1.0
RAB32, RAB32, member RAS oncogene family, 1.4
RAB38, RAB38, member RAS oncogene family, 1.2
RBP1, retinol binding protein 1, 2.1
REG1B, regenerating family member 1 beta, 3.8
RGL1, ral guanine nucleotide dissociation stimulator like 1, 1.6
RNF152, ring finger protein 152, 3.3
SAMD10, sterile alpha motif domain containing 10, 1.0
SATB1, SATB homeobox 1, −1.0
SCIN, scinderin, 1.4
SCN2A, sodium voltage-gated channel alpha subunit 2, −1.7
SCN4B, sodium voltage-gated channel beta subunit 4, −2.4
SDHB, succinate dehydrogenase complex iron sulfur subunit B, −2.3
SDS, serine dehydratase, 1.9
SEMA7A, semaphorin 7A (John Milton Hagen blood group), −1.9
SH2D1A, SH2 domain containing 1A, 1.2
SIGLEC1, sialic acid binding Ig like lectin 1, 1.3
SLA2, Src like adaptor 2, 1.7
SLC16A3, solute carrier family 16 member 3, −1.2
SLC5A12, solute carrier family 5 member 12, 1.6
SLC5A5, solute carrier family 5 member 5, −1.3
SLC5A7, solute carrier family 5 member 7, −1.2
SLC6A1, solute carrier family 6 member 1, −1.3
SOCS1, suppressor of cytokine signalling 1, 1.1
SOCS3, suppressor of cytokine signalling 3, 1.1
SON, SON DNA binding protein, 1.3
SP7, Sp7 transcription factor, −1.2
ST18, ST18 C2H2C-type zinc finger transcription factor, −1.2
STRBP, spermatid perinuclear RNA binding protein, −2.6
SUSD3, sushi domain containing 3, −1.5
SYNE1, spectrin repeat containing nuclear envelope protein 1, −1.2
TDRD7, tudor domain containing 7, −1.2
TECTA, tectorin alpha, 1.6
TGM2, transglutaminase 2, 1.4
TGM5, transglutaminase 5, 1.8
TGM6, transglutaminase 6, 1.5
TMEM161B, transmembrane protein 161B, −1.0
TNFRSF1B, TNF receptor superfamily member 1B, 1.5
TNFRSF6B, TNF receptor superfamily member 6b, 1.9
TNFSF14, TNF superfamily member 14, −1.6
TRHR, thyrotropin releasing hormone receptor, 2.1
TRIM39, tripartite motif containing 39, 1.5
TSC22D3, TSC22 domain family member 3, 1.5
TTLL6, tubulin tyrosine ligase like 6, −1.1
TUBB2A, tubulin beta 2A class IIa, −1.2
TXNRD1, thioredoxin reductase 1, −1.3
UMOD, uromodulin, 1.3
UNC13B, unc−13 homolog B, −1.4
URGCP, upregulator of cell proliferation, 1.3
VCAN, versican, 1.1
VEGFA, vascular endothelial growth factor A, −1.1
VWA7, von Willebrand factor A domain containing 7, −1.0
WDFY3, WD repeat and FYVE domain containing 3, −1.1
ZAN, zonadhesin (gene/pseudogene), 1.7
ZG16, zymogen granule protein 16, 2.4
ZIC3, Zic family member 3, 1.6
ZNF365, zinc finger protein 365, −1.1
TPSB2, tryptase beta 2 (gene/pseudogene), 1.4
