# Supplementary material for: Integration of Transcriptome, Gross Morphology and Histopathology in the Gill of Sea Farmed Atlantic Salmon (Salmo salar): Lessons From Multi-Site Sampling
Source: Front Genet. 2020 Jun 19;11:610. doi: 10.3389/fgene.2020.00610 (PMC7316992; doi:10.3389/fgene.2020.00610)
Supplement: Supplementary file 13 [file Table_11.xlsx]

## Sheet: Suppl Table 11
Supplementary Table 11. Details of top 15 GO terms (Biological Process) associated with differentially expressed genes (DEGs) in Atlantic salmon gills with moderate histopathology (sites A and B) vs low
histopathology (site C). The analysis was performed on 311 salmon genes mapped to 235 human orthologs, using PANTHER overrepresentation test with the Homo sapiens reference list (20996 genes in total)
and Bonferroni-corrected P value < 0.05. The GO terms are sorted by the fold enrichment of the most specific categories, with their parent terms indented directly below.
		Number of genes
GO terms (Biological Process)	GO term ID	Reference (20996 in total)	Experimental (235 in total)	Expected1	Disproportionality	Fold enrichment2	Bonferroni-corrected P value	Corresponding genes3
Cellular response to cytokine stimulus	GO:0071345	1024	31	11.95	over-representation	2.59	0.0154	IL17F, TNFSF14, MAPK8, ST18, FASN, KRT18, KLF2, HLA-DPA1, CTSG, NOS2, ACOD1, TNFRSF6B, INPPL1, CAMK2B, PTPRZ1, B3GNT2, JARID2, CXCR1, GBP1, CXCL9, CCL4L1, KRT8, CEBPB, TNFRSF1B, FPR1, CXCL10, LTA, SOCS3, VEGFA, SOCS1, GBP5
→ Response to cytokine	GO:0034097	1114	33	13	over-representation	2.54	0.011	IL17F, TNFSF14, MAPK8, ALDH1A2, ST18, FASN, KRT18, MEFV, KLF2, HLA-DPA1, CTSG, NOS2, ACOD1, TNFRSF6B, INPPL1, CAMK2B, PTPRZ1, B3GNT2, JARID2, CXCR1, GBP1, CXCL9, CCL4L1, KRT8, CEBPB, TNFRSF1B, FPR1, CXCL10, LTA, SOCS3, VEGFA, SOCS1, GBP5
→ Response to organic substance	GO:0010033	2992	68	34.91	over-representation	1.95	0.000563	AQP1, IL17F, CDO1, HSD11B2, ADM, TNFSF14, MB, P2RY6, SLC5A5, MAPK8, AVPR1A, ALDH1A2, FGFBP1, ST18, REG1B, FASN, PDE4B, COL6A2, KRT18, MEFV, KLF2, ACTA1, HLA-DPA1, CTSG, BMP10, HNRNPA1, ANG, NOS2, CHRNA7, ACOD1, TNFRSF6B, INPPL1, HSD3B1, CAMK2B, PTPRZ1, IER2, P2RX5, CACNA1B, MAL, B3GNT2, JARID2, PSAP, CXCR1, NTRK2, GBP1, CXCL9, SLC6A1, CTSL, CCL4L1, RBP1, CTSV, KRT8, CEBPB, TNFRSF1B, UNC13B, EEF2,…
→ Response to stimulus	GO:0050896	8428	142	98.35	over-representation	1.44	0.000245	AQP1, IL17F, CDO1, MAL, HSD11B2, ADM, TNFSF14, MB, P2RY6, SLC5A5, SCN2A, DNAJA4, MAPK8, AVPR1A, ALDH1A2, KRT16, FGFBP1, C15orf48, HBA1, IGKV6D-41, ABCA4, PRF1, GPX2, GJB4, ST18, MAP2K1, IGHM, REG1B, SEMA7A, FASN, PDE4B, COL6A2, CHRNA2, KRT18, MEFV, NEURL3, KLF2, ERMAP, APCDD1, ACTA1, MUC5AC, HLA-DPA1, ANGPTL7, BSN, CTSG, BMP10, CLEC4M, HNRNPA1, TSC22D3, ANG, NOS2, MUC2, CHRNA7, ACOD1, RNF152, OPN…
→ Cellular process	GO:0009987	14514	205	169.36	over-representation	1.21	0.00256	AQP1, IL17F, ABCA12, ZAN, MFRP, CDO1, MAL, FAT1, ENDOD1, SP7, SLC16A3, ADM, MYBPC3, TNFSF14, GDPD2, MB, P2RY6, HMGN3, SLC5A5, SCN2A, SCIN, SON, DNAJA4, MAPK8, AVPR1A, ALDH1A2, ART4, KRT16, GJE1, FGFBP1, C1QL2, C15orf48, HBA1, ABCA4, PRF1, ZNF365, GPX2, GJB4, ST18, NSD1, MAP2K1, IGHM, SEMA7A, TDRD7, MAL, FASN, PDE4B, COL6A2, CHRNA2, KRT18, IGSF9B, CHST6, NEURL3, KLF2, KIF13A, SCN4B, ERMAP, APCDD1,…
Response to external stimulus	GO:0009605	2391	63	27.9	over-representation	2.26	5.29e-06	AQP1, HSD11B2, ADM, TNFSF14, MAPK8, AVPR1A, ALDH1A2, KRT16, C15orf48, ABCA4, PRF1, MAP2K1, IGHM, REG1B, SEMA7A, PDE4B, MEFV, ACTA1, HLA-DPA1, CTSG, CLEC4M, HNRNPA1, NOS2, ACOD1, RNF152, OPN3, PIEZO2, CAMK2B, P2RX5, MAL, B3GNT2, NCF2, CXCR1, RAB38, GBP1, CYR61, CXCL9, CCL4L1, RBP1, SH2D1A, CTSV, KRT8, MBL2, CEBPB, BATF3, IFI44, TNFRSF1B, STRBP, EEF2, BHLHA15, BCHE, ASIC2, FPR1, GZMA, CLEC4E, CXCL1…
Response to oxygen-containing compound	GO:1901700	1574	41	18.37	over-representation	2.23	0.0196	AQP1, CDO1, HSD11B2, ADM, MB, P2RY6, SLC5A5, MAPK8, AVPR1A, ALDH1A2, HBA1, REG1B, PDE4B, COL6A2, KLF2, CTSG, NOS2, CHRNA7, ACOD1, INPPL1, HSD3B1, P2RX5, CACNA1B, MAL, DPEP1, NTRK2, CXCL9, SLC6A1, CTSV, KRT8, HBB, CEBPB, TNFRSF1B, UNC13B, EEF2, BCHE, MMP13, CXCL10, LTA, P2RY12, SOCS1,
Immune system process	GO:0002376	2778	62	32.42	over-representation	1.91	0.00523	MAL, SLC16A3, SP7, TNFSF14, MB, KRT16, IGKV6D-41, PRF1, MAP2K1, IGHM, REG1B, SEMA7A, FASN, PDE4B, MEFV, KLF2, ERMAP, MUC5AC, HLA-DPA1, CTSG, CLEC4M, NOS2, MUC2, ACOD1, INPPL1, SLA2, CAMK2B, PTPRZ1, MAL, NCF2, JARID2, PSAP, CXCR1, OLFM4, GBP1, CXCL9, RBP1, CTSL, CCL4L1, SH2D1A, MUC5B, CTSV, HBB, MBL2, PIGR, HEBP2, CEBPB, BATF3, IFI44, TNFRSF1B, EEF2, FPR1, GZMA, CLEC4E, CXCL10, LTA, UMOD, P2RY12, …
Animal organ development	GO:0048513	3188	69	37.2	over-representation	1.85	0.00221	AQP1, IL17F, ABCA12, MFRP, CDO1, MAL, FAT1, SP7, ADM, MYBPC3, MB, AVPR1A, ALDH1A2, KRT16, ZNF365, MAP2K1, SEMA7A, TDRD7, FASN, COL6A2, KRT18, KLF2, APCDD1, ACTA1, CHAD, BMP10, ANG, FJX1, TGM5, CASP14, FGD1, INPPL1, FAIM2, GJE1, CLCN2, HSD3B1, COX6B1, PTPRZ1, ECM1, MAL, JARID2, ALOXE3, MYH7, PSAP, LDB3, NTRK2, CYR61, RBP1, CTSV, KRT8, MBL2, CEBPB, BATF3, ZIC3, TNFRSF1B, PRSS8, EEF2, MMP13, GPD2, C…
→ Anatomical structure development	GO:0048856	5399	96	63	over-representation	1.52	0.0407	AQP1, IL17F, ABCA12, MFRP, CDO1, MAL, FAT1, SP7, ADM, MYBPC3, MB, SCN2A, MAPK8, AVPR1A, ALDH1A2, KRT16, GJE1, ZNF365, MAP2K1, SEMA7A, TDRD7, MAL, FASN, COL6A2, KRT18, IGSF9B, KLF2, APCDD1, ACTA1, BSN, CHAD, CAMSAP3, BMP10, ANG, CHRNA7, ACOD1, FJX1, TGM5, ELAVL4, CASP14, FGD1, INPPL1, FAIM2, GJE1, CLCN2, VCAN, HSD3B1, ADAD1, COX6B1, CAMK2B, PTPRZ1, IER2, P2RX5, ECM1, B3GNT2, MAL, JARID2, ALOXE3, M…
→ System development	GO:0048731	4413	88	51.49	over-representation	1.71	0.000867	AQP1, IL17F, ABCA12, MFRP, CDO1, MAL, FAT1, SP7, ADM, MYBPC3, MB, SCN2A, MAPK8, AVPR1A, ALDH1A2, KRT16, GJE1, ZNF365, MAP2K1, SEMA7A, TDRD7, MAL, FASN, COL6A2, KRT18, IGSF9B, KLF2, APCDD1, ACTA1, BSN, CHAD, CAMSAP3, BMP10, ANG, CHRNA7, ACOD1, FJX1, TGM5, ELAVL4, CASP14, FGD1, INPPL1, FAIM2, GJE1, CLCN2, VCAN, HSD3B1, COX6B1, CAMK2B, PTPRZ1, IER2, P2RX5, ECM1, MAL, B3GNT2, JARID2, ALOXE3, MYH7, PS…
→ Multicellular organism development	GO:0007275	5012	94	58.48	over-representation	1.61	0.00479	AQP1, IL17F, ABCA12, MFRP, CDO1, MAL, FAT1, SP7, ADM, MYBPC3, MB, SCN2A, MAPK8, AVPR1A, ALDH1A2, KRT16, GJE1, ZNF365, MAP2K1, SEMA7A, TDRD7, MAL, FASN, COL6A2, KRT18, IGSF9B, KLF2, APCDD1, ACTA1, BSN, CHAD, CAMSAP3, BMP10, ANG, CHRNA7, ACOD1, FJX1, TGM5, ELAVL4, CASP14, FGD1, INPPL1, FAIM2, GJE1, CLCN2, VCAN, HSD3B1, ADAD1, COX6B1, CAMK2B, PTPRZ1, IER2, P2RX5, ECM1, MAL, B3GNT2, JARID2, ALOXE3, M…
→ Multicellular organismal process	GO:0032501	6944	119	81.03	over-representation	1.47	0.00651	AQP1, IL17F, ABCA12, MFRP, CDO1, MAL, FAT1, HSD11B2, SP7, ADM, MYBPC3, MB, SCN2A, MAPK8, AVPR1A, ALDH1A2, KRT16, GJE1, ABCA4, ZNF365, GJB4, MAP2K1, SEMA7A, TDRD7, MAL, FASN, COL6A2, CHRNA2, KRT18, IGSF9B, KLF2, SCN4B, APCDD1, ACTA1, EPYC, BSN, CTSG, CHAD, CAMSAP3, BMP10, ANG, NOS2, MUC2, CHRNA7, ACOD1, FJX1, TGM5, ELAVL4, PIEZO2, CASP14, FGD1, INPPL1, FAIM2, GJE1, CLCN2, VCAN, HSD3B1, ADAD1, COX6…
Regulation of biological quality	GO:0065008	4041	84	47.15	over-representation	1.78	0.000308	AQP1, ABCA12, CDO1, HSD11B2, ADM, TNFSF14, MB, P2RY6, HMGN3, SLC5A5, SCN2A, SCIN, MAPK8, AVPR1A, ALDH1A2, KRT16, ABCA4, ZNF365, SEMA7A, PDE4B, CHRNA2, IGSF9B, KLF2, SCN4B, CTSG, PLB1, KANK4, HNRNPA1, TSC22D3, ANG, NOS2, MUC2, CHRNA7, C1QTNF3, PIEZO2, FGD1, CLCN2, HSD3B1, BDKRB2, PDIA2, CAMK2B, P2RX5, CACNA1B, MAL, F10, NCF2, ALOXE3, MYH7, MYRIP, CXCR1, NTRK2, SDS, RAB38, CXCL9, RBP1, SLC6A1, RBP1…
Cell communication	GO:0007154	5437	100	63.44	over-representation	1.58	0.0044	AQP1, IL17F, MAL, FAT1, ADM, TNFSF14, P2RY6, SCN2A, MAPK8, AVPR1A, ALDH1A2, FGFBP1, ABCA4, GJB4, ST18, MAP2K1, IGHM, SEMA7A, PDE4B, CHRNA2, KRT18, NEURL3, SCN4B, ERMAP, APCDD1, MUC5AC, HLA-DPA1, BSN, CTSG, BMP10, CLEC4M, HNRNPA1, ANG, NOS2, MUC2, CHRNA7, FJX1, RNF152, OPN3, TNFRSF6B, CASP14, FGD1, INPPL1, GJE1, SLA2, RGL1, BDKRB2, CAMK2B, PTPRZ1, ADGRL4, P2RX5, CACNA1B, ECM1, MAL, NCF2, MOK, ALOX…
1 (number of reference genes/20996) * 235
2 number of experimental genes/number of expected genes
3 for gene names and expression values see Supplementary Table 7
